# Supplementary material for: Genetic Diversity Analysis of Highly Incomplete SNP Genotype Data with Imputations: An Empirical Assessment
Source: G3 (Bethesda). 2014 Mar 13;4(5):891–900. doi: 10.1534/g3.114.010942 (PMC4025488; doi:10.1534/g3.114.010942)
Supplement: Supporting Information [file supp_g3.114.010942_FileS1.csv]

1	2	3	4	5	6	7	8	9	10	11	12	13	14	15	16	17	18	19	20	21	22	23	24	25	26	27	28	29	30	31	32	33	34	35	36	37	38	39	40	41	42	43	44	45	46	47	48	49	50
3	3	2	3	3	3	3	3	3	3	2	1	3	3	3	2	3	3	1	3	3	3	1	3	1	2	1	NA	NA	3	3	2	1	1	2	NA	2	3	2	3	3	1	NA	3	3	3	3	3	3	2
3	3	3	3	3	1	3	3	3	3	NA	NA	3	1	NA	3	3	1	3	3	3	3	3	3	3	3	3	3	3	3	3	3	3	3	3	3	2	3	3	3	3	3	3	3	3	3	3	3	3	3
3	3	3	3	3	3	3	1	3	3	NA	NA	3	3	NA	3	3	3	3	3	1	3	3	3	3	3	3	3	3	1	3	3	3	3	3	3	2	3	3	3	3	3	3	3	3	3	3	3	3	3
3	3	3	1	1	3	1	3	3	3	NA	NA	3	3	NA	3	1	3	3	3	3	3	3	1	3	3	3	3	1	3	3	3	3	3	3	3	3	3	3	3	3	3	3	3	3	3	3	3	1	3
1	1	2	1	1	3	1	1	1	1	NA	NA	1	3	NA	1	1	1	3	1	1	1	1	1	3	3	3	1	1	1	1	1	1	3	3	1	1	1	3	1	1	3	1	1	1	1	1	1	1	3
3	1	1	3	3	1	3	3	1	1	3	3	1	1	1	1	3	1	1	1	3	1	3	3	1	1	1	3	3	3	1	1	1	1	1	1	2	1	1	1	1	1	1	1	1	3	1	1	3	1
1	1	NA	1	NA	1	1	3	1	1	3	3	1	1	1	1	1	1	1	1	3	1	1	1	1	1	1	1	NA	3	1	1	1	1	1	1	1	1	1	1	1	1	1	1	1	1	1	1	1	1
1	3	3	1	1	3	1	3	3	3	1	1	NA	3	3	1	1	3	3	3	3	3	3	1	3	3	3	3	1	3	3	3	1	3	3	1	2	3	3	NA	3	3	3	3	3	1	NA	1	1	3
3	1	1	3	3	1	3	1	1	1	3	3	1	1	1	1	3	1	1	1	1	1	3	3	1	1	1	3	3	1	1	1	3	1	1	3	2	1	1	1	1	1	1	1	1	3	1	3	3	3
1	1	1	1	1	1	1	1	1	1	3	3	1	1	1	1	1	NA	1	1	1	NA	3	1	1	1	1	3	1	1	1	1	1	1	1	1	2	1	1	NA	1	1	1	1	1	1	1	1	1	1
3	1	1	3	3	1	3	1	1	1	1	1	1	1	1	1	3	1	1	1	1	1	1	3	1	1	1	1	NA	1	1	1	1	1	1	1	1	1	1	1	1	1	1	1	1	3	1	1	3	3
NA	3	3	2	2	3	2	3	3	3	3	3	3	3	3	3	2	3	3	3	3	3	3	2	3	3	3	3	2	3	3	3	3	3	3	3	3	3	3	3	3	3	3	3	3	2	3	3	2	2
3	3	3	3	3	3	3	3	3	3	3	3	3	3	3	3	3	3	3	3	3	3	3	3	3	3	3	3	NA	3	3	3	3	3	3	3	3	3	3	3	3	3	3	3	3	3	3	3	3	3
3	1	1	3	3	1	3	1	1	1	1	1	1	1	1	1	3	1	1	1	1	1	1	3	1	1	1	1	NA	1	1	1	1	1	1	1	1	1	1	1	1	1	1	1	1	3	1	1	3	3
1	1	2	1	1	1	1	3	3	3	1	1	1	1	1	1	1	1	1	3	3	3	1	1	1	1	1	1	1	3	3	1	1	1	1	1	2	3	1	1	3	1	1	3	3	1	1	1	1	1
3	3	1	3	3	1	3	1	1	1	3	3	3	1	3	1	3	1	1	1	1	1	3	3	1	1	1	3	3	1	1	3	3	1	1	3	1	1	1	3	1	1	1	1	1	3	3	3	3	3
1	3	3	1	1	3	1	3	3	3	1	1	3	3	3	3	1	3	3	3	3	3	3	1	3	3	3	3	NA	3	3	3	3	3	3	3	3	3	3	3	3	3	3	3	3	1	3	3	1	1
1	1	1	1	1	1	1	1	1	1	1	1	1	1	1	1	1	1	1	1	1	1	3	1	1	1	1	3	NA	1	1	1	1	1	1	1	1	1	1	1	1	1	1	1	1	1	1	1	1	1
3	3	3	3	3	3	3	3	3	3	3	3	3	3	3	3	3	3	3	3	3	3	3	3	3	3	3	3	NA	3	3	3	3	3	3	3	3	3	3	3	3	3	3	3	3	3	3	3	3	3
1	1	1	1	1	1	1	1	1	1	NA	NA	1	1	1	1	1	1	1	1	1	1	3	1	1	1	1	3	NA	1	1	1	1	1	1	1	1	1	1	1	1	1	1	1	1	1	1	1	1	1
1	3	3	1	1	3	1	3	3	3	3	3	3	3	3	3	1	3	3	3	3	3	3	1	3	3	3	3	NA	3	3	3	3	3	3	3	3	3	3	3	3	3	3	3	3	1	3	3	1	1
3	1	1	3	3	1	3	1	1	1	1	1	1	1	1	1	3	1	1	1	1	1	1	3	1	1	1	1	NA	1	1	1	1	1	1	1	1	1	1	1	1	1	1	1	1	3	1	1	3	3
3	3	1	3	3	3	3	3	1	1	3	3	3	3	3	1	3	3	1	1	3	1	3	3	1	1	1	3	3	3	1	3	3	1	1	1	3	1	1	3	1	1	1	1	1	3	3	1	3	1
3	3	3	3	3	3	3	3	3	3	3	3	3	3	3	3	3	3	3	3	3	3	3	3	3	3	3	3	NA	3	3	3	3	3	3	3	3	3	3	3	3	3	3	3	3	3	3	3	3	3
3	3	3	3	3	3	3	3	3	3	3	3	3	3	3	3	3	3	3	3	3	3	3	3	3	3	3	3	NA	3	3	3	3	3	3	3	3	3	3	3	3	3	3	3	3	3	3	3	3	3
3	3	2	3	3	3	3	3	3	3	3	3	3	3	3	1	3	3	1	3	3	3	3	3	1	1	1	3	3	3	3	3	3	1	1	1	3	3	1	3	3	1	1	3	3	3	3	1	3	1
3	3	1	3	3	3	3	3	1	1	3	3	1	3	3	1	3	1	1	1	3	1	3	3	1	1	1	3	3	3	1	3	3	1	1	1	3	1	1	1	1	1	1	1	1	3	1	1	3	1
3	3	2	3	3	1	1	1	1	1	3	3	1	1	3	3	1	3	3	1	3	1	3	3	3	3	3	3	3	1	1	2	1	3	3	3	2	1	3	1	NA	3	3	3	1	3	3	3	3	1
3	3	3	3	3	3	3	3	1	1	3	3	3	3	3	3	1	3	3	1	1	1	3	3	3	3	3	3	NA	3	1	2	1	3	3	3	2	1	3	3	NA	3	3	3	1	1	3	1	3	3
3	3	3	3	3	3	3	1	3	3	3	3	1	3	3	3	3	3	3	3	3	3	3	3	3	3	3	3	3	1	3	3	3	3	3	1	3	3	3	1	1	3	3	3	3	3	1	3	3	3
3	3	3	3	3	1	3	3	3	3	3	NA	3	1	3	3	NA	3	3	3	3	3	3	3	3	1	1	3	3	3	3	3	3	1	3	3	3	3	3	3	3	1	3	1	3	1	3	3	1	1
3	3	2	3	3	1	1	3	3	3	3	3	3	1	3	3	3	3	3	3	1	3	3	3	3	1	1	3	3	3	3	2	1	1	3	3	3	3	3	3	3	1	3	1	3	3	3	1	1	1
3	3	3	1	1	NA	3	3	3	3	3	1	3	3	3	3	NA	3	3	3	3	3	3	1	3	1	1	3	3	3	3	3	1	1	1	3	3	1	3	3	3	1	3	1	3	1	1	1	1	3
3	3	2	3	3	3	1	1	3	3	3	3	3	1	1	3	3	3	1	3	1	3	3	1	1	3	3	3	NA	1	3	2	3	3	1	3	1	3	1	3	1	3	1	3	3	3	3	3	3	1
3	1	1	1	1	1	1	1	3	3	1	1	1	1	1	1	1	1	1	3	1	3	1	1	1	1	1	1	NA	1	3	3	1	1	1	1	2	1	3	1	1	1	1	1	3	1	1	1	1	1
3	1	1	1	1	1	3	1	3	3	1	1	1	1	1	1	1	1	1	3	1	3	1	1	1	1	1	1	1	1	3	2	1	1	1	1	1	1	3	1	1	1	1	1	3	1	1	1	1	1
3	3	3	1	1	1	3	3	3	3	3	1	3	3	3	3	1	3	3	3	3	3	3	3	3	1	1	3	3	3	3	3	1	1	3	3	2	1	3	3	3	1	3	1	3	1	1	1	1	1
3	1	2	3	3	3	3	3	3	3	1	3	1	3	3	1	3	1	3	3	3	3	1	3	3	3	3	1	NA	3	3	3	3	3	3	3	3	3	3	3	3	3	3	3	3	3	3	3	3	3
3	3	2	3	3	3	3	1	3	3	3	3	3	1	1	3	3	3	1	3	1	3	3	1	1	3	3	3	3	1	3	2	3	3	1	3	3	3	3	3	1	3	1	3	3	3	3	3	3	3
1	1	2	3	3	3	1	3	1	1	1	3	1	3	3	1	3	1	3	1	3	1	1	3	3	3	3	1	1	3	1	2	3	3	3	3	3	3	1	3	3	3	3	3	1	3	3	3	3	3
3	3	2	1	1	1	3	1	3	3	3	1	3	1	1	3	1	3	1	3	1	3	3	1	1	1	1	3	3	1	3	2	1	1	1	1	1	1	3	1	1	1	1	1	3	1	1	1	1	1
1	1	2	3	3	3	1	3	1	1	1	3	1	3	3	1	3	1	3	1	3	1	1	3	3	3	3	1	1	3	1	2	3	3	3	3	3	3	1	3	3	3	3	3	1	3	3	3	3	3
1	1	1	3	3	3	1	1	1	1	1	3	1	1	1	1	3	1	1	1	1	1	1	1	1	3	3	1	1	1	1	1	3	3	1	1	1	3	1	1	1	3	1	3	1	3	3	3	3	1
3	3	3	1	1	1	3	3	3	3	3	1	3	1	3	3	1	3	3	3	3	3	3	3	3	1	1	3	3	3	3	2	1	1	3	3	2	1	3	3	3	1	3	1	3	1	1	1	1	3
3	1	2	1	1	1	1	3	3	3	1	1	1	1	1	1	1	1	3	3	1	3	1	3	3	1	1	1	1	3	3	3	1	1	3	3	3	1	3	3	3	1	3	1	3	1	1	1	1	1
3	3	3	1	1	1	1	3	3	3	1	1	3	1	3	3	1	3	3	3	3	3	3	1	3	1	1	3	3	3	3	3	1	1	3	3	3	1	3	3	3	1	3	1	3	3	1	1	1	3
3	3	3	3	3	3	3	3	3	3	3	3	3	3	3	3	3	3	3	3	3	3	3	3	3	3	3	3	3	3	3	3	3	3	3	3	3	3	3	3	3	3	3	3	3	3	3	3	3	3
1	1	1	3	3	3	3	1	1	1	3	3	1	3	1	1	3	1	1	1	1	1	1	3	1	3	3	1	1	1	1	1	3	3	1	1	1	1	1	1	NA	3	1	3	1	1	3	3	3	1
1	3	1	3	3	3	3	3	1	1	3	1	1	3	3	3	3	3	3	1	1	1	1	3	3	3	3	1	NA	3	1	1	1	3	3	3	1	1	1	1	3	3	3	3	1	1	3	3	1	3
3	1	3	3	3	3	3	3	3	3	1	1	1	1	3	1	1	3	1	3	1	3	1	3	1	3	3	1	NA	3	3	3	3	3	3	3	1	1	1	1	1	3	3	3	3	1	3	1	1	3
1	1	3	3	3	3	3	3	1	1	1	3	1	1	3	3	1	1	1	1	1	1	3	3	1	1	1	3	NA	3	1	1	3	1	3	3	2	3	3	3	1	1	3	1	1	1	3	1	1	3
1	1	2	3	3	3	1	3	1	1	1	1	1	1	3	3	3	1	1	1	1	1	3	3	1	3	3	3	3	3	1	2	3	3	3	3	3	3	3	3	3	3	3	3	1	3	3	1	3	1
1	1	1	3	3	3	NA	1	1	1	3	1	1	1	3	1	1	1	3	1	1	1	3	3	3	3	3	3	1	1	1	1	3	3	1	3	1	1	3	1	NA	3	3	1	1	1	3	3	1	3
1	3	2	1	1	3	3	3	3	3	1	3	1	3	3	3	1	1	1	3	3	3	1	1	1	3	3	1	NA	3	3	1	3	3	1	3	1	3	3	3	3	3	3	3	3	3	1	3	1	3
3	3	3	3	3	1	3	3	3	3	3	3	3	3	1	NA	3	3	NA	3	3	3	3	3	3	1	1	3	1	3	3	3	1	1	3	1	3	3	1	3	NA	1	1	3	3	3	3	1	3	1
1	3	2	3	3	3	3	3	3	3	3	3	1	3	3	3	3	1	3	3	3	3	3	3	3	3	3	3	3	3	3	1	3	3	3	3	1	3	3	3	3	3	3	3	3	3	3	3	1	3
3	1	2	3	3	1	3	1	1	1	3	1	3	1	1	1	3	3	3	1	1	1	3	3	3	1	1	3	NA	1	1	3	1	1	1	1	3	1	1	1	1	1	1	1	1	1	3	1	3	1
1	3	2	3	3	3	1	3	3	3	3	3	1	3	3	3	3	1	3	3	3	3	3	3	3	3	3	3	3	3	3	1	3	3	3	3	2	3	3	3	3	3	3	3	3	3	3	3	1	3
1	1	2	1	1	3	1	1	1	1	1	1	1	1	3	1	1	1	1	1	1	1	1	1	1	3	3	1	3	1	1	1	3	3	1	3	2	1	3	1	1	3	3	1	1	3	1	1	1	3
3	3	3	3	3	1	3	1	3	3	3	3	3	3	1	3	3	3	3	3	3	3	3	1	3	1	1	3	1	1	3	2	1	1	3	1	2	3	1	3	3	1	1	3	3	3	3	1	3	3
1	1	2	3	3	3	1	3	3	3	3	3	1	3	3	1	1	1	3	3	1	3	3	3	3	3	3	3	3	3	3	2	3	3	3	3	2	1	3	3	1	3	3	3	3	1	3	3	3	1
3	3	2	3	3	1	1	1	3	3	3	3	3	3	1	3	1	1	3	3	3	3	3	3	3	1	1	3	NA	1	3	1	1	1	3	1	2	3	1	3	3	1	1	3	3	3	3	3	3	3
3	3	3	1	1	1	1	3	1	1	1	3	3	1	1	1	3	1	1	1	3	3	1	1	1	1	1	1	3	3	1	3	1	1	1	1	1	1	1	1	3	1	1	1	3	3	1	1	3	1
3	3	3	1	1	1	1	3	1	1	1	3	3	1	1	1	3	1	1	1	3	3	1	1	1	1	1	1	3	3	1	3	1	1	1	1	1	1	1	1	NA	1	1	1	3	3	1	1	3	1
3	3	3	1	1	1	1	3	1	1	1	3	3	1	1	1	3	1	1	1	3	3	1	1	1	1	1	1	3	3	1	3	1	1	1	1	2	3	1	1	3	1	1	1	3	3	1	1	3	1
2	1	2	1	1	1	1	2	1	1	1	1	2	1	1	1	2	1	1	1	1	1	1	1	1	1	1	1	1	2	1	2	1	1	1	1	1	2	1	2	1	1	1	1	1	1	1	2	2	1
3	3	3	1	1	1	3	3	3	3	3	3	3	3	1	3	3	3	3	3	3	3	1	3	3	1	1	1	3	3	3	3	1	1	3	1	3	3	1	3	NA	1	1	3	3	3	3	3	3	1
3	3	3	1	1	3	1	3	3	3	1	1	3	3	3	3	1	1	1	3	3	3	1	1	1	3	3	1	NA	3	3	3	3	3	1	3	3	3	3	3	3	3	3	3	3	3	1	1	3	3
3	3	1	1	1	1	3	1	1	1	1	1	3	1	1	3	3	3	3	1	3	1	1	1	3	1	1	1	1	1	1	2	1	1	1	1	3	1	1	3	3	1	1	3	1	1	1	3	1	1
1	1	1	1	1	1	1	1	1	1	3	1	1	1	1	1	1	3	1	1	1	3	1	1	1	1	1	1	1	1	1	1	1	1	1	1	1	1	1	1	1	1	1	1	3	3	3	1	1	1
3	1	1	3	3	3	3	3	3	3	1	1	1	3	3	3	3	1	3	3	3	1	1	3	3	3	3	1	3	3	3	2	3	3	3	1	3	3	3	3	3	3	3	3	1	1	1	3	1	3
1	1	1	2	2	2	2	1	1	1	1	2	2	1	2	2	2	2	2	1	1	1	1	2	2	1	1	1	2	2	1	1	2	1	2	1	2	2	3	2	2	1	2	2	1	3	1	1	1	1
1	1	1	2	2	2	2	2	2	2	1	1	2	2	2	2	2	2	2	2	2	1	1	2	2	2	2	1	2	2	2	2	2	2	2	1	2	2	2	2	2	2	2	2	1	2	1	1	1	1
3	3	3	3	3	1	3	3	3	3	3	3	3	3	3	3	3	3	3	3	3	3	3	3	3	3	3	3	3	3	3	3	3	3	3	3	3	3	3	3	3	3	3	3	3	3	3	3	3	3
NA	1	2	3	3	3	1	3	3	3	3	3	3	3	1	1	3	3	2	3	1	3	3	1	NA	3	3	3	NA	3	3	2	3	3	1	1	2	3	3	3	3	3	3	1	1	3	1	3	1	3
3	1	2	1	1	1	1	3	3	3	3	3	3	3	1	3	1	3	3	3	3	3	3	3	3	3	3	3	3	3	3	3	3	3	3	3	2	3	3	3	3	3	3	1	1	1	3	3	3	3
3	3	3	3	3	1	3	3	3	3	3	3	3	3	3	3	3	3	3	3	3	3	3	3	3	3	3	3	3	3	3	3	3	3	3	3	3	3	3	3	3	3	3	3	3	3	3	3	3	3
3	3	3	3	3	1	3	3	3	3	3	3	3	3	3	3	3	3	3	3	3	3	3	3	3	3	3	3	NA	3	3	3	3	3	3	3	3	3	3	3	3	3	3	3	3	3	3	3	3	3
1	3	1	3	3	3	1	1	1	1	1	1	1	1	3	1	3	1	1	1	1	1	1	1	1	1	1	1	NA	1	1	1	1	1	1	1	1	1	1	1	1	1	1	1	3	3	1	1	3	1
1	3	1	1	1	3	1	3	1	1	1	1	1	1	1	1	1	1	1	1	1	1	1	1	1	1	1	1	NA	3	1	1	1	1	1	3	1	1	1	1	1	1	1	1	3	1	1	1	1	3
3	1	1	3	3	1	1	1	1	1	1	3	1	1	3	1	3	1	1	1	3	1	3	3	1	1	1	3	2	1	1	1	1	1	3	1	1	1	1	1	1	1	3	1	1	3	1	3	1	1
1	3	3	3	3	3	3	3	3	3	3	1	1	3	3	3	1	1	3	3	3	3	3	1	3	3	3	3	1	3	3	2	1	3	3	1	3	3	1	1	1	3	1	3	3	3	3	3	3	3
1	1	2	1	1	3	3	3	1	1	1	3	1	1	3	1	1	1	1	1	1	1	1	1	1	1	1	1	NA	3	1	2	1	1	1	1	2	1	3	3	1	1	1	3	1	3	1	1	3	1
1	1	2	1	1	3	3	3	1	1	1	3	1	1	3	1	1	1	1	1	1	1	1	1	1	1	1	1	NA	3	1	2	1	1	1	1	2	1	3	3	1	1	1	3	1	3	1	1	3	1
1	1	2	1	1	3	3	3	1	1	1	3	1	1	1	1	1	1	1	1	1	1	1	1	1	1	1	1	1	3	1	2	1	1	1	1	2	1	1	3	1	1	1	3	1	1	1	1	3	1
1	1	2	1	1	3	3	3	1	1	1	3	1	1	3	1	1	1	1	1	1	1	1	1	1	1	1	1	NA	3	1	2	1	1	1	1	2	1	3	3	1	1	1	3	1	3	1	1	3	1
3	3	1	1	1	1	1	1	3	3	3	1	3	3	1	3	3	3	3	3	1	3	1	3	3	3	3	1	1	1	3	2	3	3	1	3	2	1	1	1	3	3	3	1	1	1	3	1	1	1
1	1	2	1	1	3	3	3	1	1	1	3	1	1	3	1	1	1	1	1	1	1	1	1	1	1	1	1	NA	3	1	2	1	1	1	1	2	1	3	3	1	1	1	3	1	3	1	1	3	1
1	1	3	3	3	3	3	3	1	1	1	3	1	1	3	1	1	1	1	1	1	1	3	1	1	1	1	3	1	3	1	2	1	1	1	1	2	1	3	3	1	1	1	3	3	3	1	1	3	3
3	3	1	1	1	1	1	1	3	3	3	1	3	3	1	3	3	3	3	3	1	3	1	3	3	3	3	1	1	1	3	2	3	3	1	3	2	1	1	1	3	3	3	1	1	1	3	1	1	1
3	3	1	1	1	1	1	1	1	1	1	1	1	1	1	3	1	1	3	1	1	1	1	1	3	1	1	1	1	1	3	2	1	1	1	1	1	1	1	1	1	1	3	1	1	1	1	1	1	1
3	1	3	3	3	1	1	1	1	1	1	1	3	1	3	3	3	1	3	1	3	1	3	3	3	1	1	3	3	1	3	3	1	1	3	3	3	3	3	1	1	1	3	1	3	3	3	3	3	3
3	1	3	3	3	1	3	1	1	1	1	3	3	1	1	1	3	1	1	1	3	1	1	1	1	1	1	1	NA	1	3	1	1	1	3	1	3	3	1	3	1	1	3	3	1	1	3	3	3	1
1	1	2	1	1	1	3	1	1	1	1	1	1	1	1	1	1	1	3	1	3	1	3	1	3	1	1	3	1	1	1	2	1	1	1	1	2	1	1	1	1	1	1	3	1	3	1	3	3	1
3	3	3	3	3	2	3	3	3	3	3	3	3	3	2	3	3	3	3	3	3	3	2	3	3	3	3	2	3	3	3	2	3	3	3	2	3	3	2	2	3	3	3	3	3	2	3	3	3	3
1	3	3	1	1	3	1	3	3	3	3	3	1	3	1	1	1	3	3	3	1	3	3	3	3	3	3	3	3	3	1	2	3	3	1	3	1	1	3	3	1	3	1	1	1	3	1	1	3	1
1	3	3	3	3	3	3	3	3	3	3	3	3	3	3	3	3	3	3	3	3	3	3	3	3	3	3	3	3	3	1	2	3	3	3	3	2	3	3	3	3	3	1	3	3	3	3	3	3	3
3	3	2	3	3	1	3	1	1	1	1	3	1	1	3	1	3	1	3	1	1	3	3	1	NA	1	1	3	1	1	3	2	1	1	1	3	3	1	3	1	NA	1	3	3	3	1	1	1	3	3
3	1	1	1	1	1	1	1	1	1	1	1	1	1	3	1	1	1	3	1	1	1	3	1	3	1	1	3	1	1	1	2	1	1	1	3	3	1	3	1	1	1	3	1	1	3	1	3	3	3
1	1	1	1	1	3	1	3	1	1	1	1	1	1	1	1	1	1	1	1	3	1	3	1	1	1	1	3	1	3	1	1	1	1	1	3	2	1	3	3	1	1	1	1	1	1	1	3	3	3
3	3	3	1	1	1	3	1	3	3	3	3	1	3	3	3	3	3	3	3	1	3	1	3	3	3	3	1	NA	1	3	2	3	3	3	1	1	1	1	1	3	3	3	3	1	3	1	1	1	1
3	1	2	3	3	1	1	1	1	1	1	1	3	1	1	1	1	1	3	1	1	1	3	1	3	1	1	3	NA	1	3	3	1	1	3	1	1	3	1	1	NA	1	3	1	1	1	3	3	1	1
3	1	1	3	3	1	1	1	1	1	1	1	3	1	1	1	1	1	3	1	1	1	1	1	3	1	1	1	NA	1	1	3	1	1	1	1	1	3	1	1	1	1	3	1	1	1	3	3	1	1
3	1	2	3	3	1	1	3	1	1	1	1	1	1	1	1	1	1	1	1	3	1	1	3	1	1	1	1	NA	3	1	3	1	1	1	3	2	3	3	3	1	1	3	1	1	1	1	3	3	3
1	3	3	1	1	3	3	1	3	3	3	3	3	3	3	3	3	3	3	3	1	3	3	3	3	3	3	3	3	1	3	1	3	3	3	3	2	1	3	1	3	3	1	3	3	3	3	1	3	3
3	3	3	3	3	1	3	1	3	3	3	3	1	3	1	3	3	3	3	3	1	3	3	3	3	3	3	3	NA	1	3	3	3	3	3	3	3	3	3	1	3	3	3	3	3	3	1	3	3	3
1	1	1	3	3	3	1	1	1	1	1	1	3	1	3	1	3	3	1	1	1	1	1	1	1	1	1	1	1	1	1	2	1	1	3	3	2	3	3	3	NA	1	1	1	1	1	3	3	3	1
1	1	1	1	1	3	3	1	1	1	1	1	1	1	1	1	1	1	1	1	1	1	1	1	1	1	1	1	1	1	1	2	1	1	1	3	2	1	3	3	1	1	1	3	1	1	1	1	3	1
1	3	1	1	1	3	1	3	3	3	3	1	1	3	1	1	1	3	3	3	1	3	1	1	3	3	3	1	1	3	1	2	3	3	1	3	2	1	3	3	1	3	1	1	1	1	1	1	1	1
1	3	1	3	3	3	1	3	3	3	3	1	3	3	3	1	3	3	3	3	3	3	1	1	3	3	3	1	1	3	1	2	3	3	3	3	3	3	3	3	1	3	1	1	1	1	3	3	3	1
1	1	1	1	1	1	1	1	1	1	1	3	1	1	1	1	1	1	1	1	1	1	1	3	1	1	1	1	1	1	1	3	1	1	1	3	1	3	1	3	1	1	1	1	1	3	1	3	1	1
1	1	2	1	1	3	1	1	3	3	3	3	3	3	3	1	1	3	3	3	1	3	1	3	3	1	1	1	NA	1	1	3	1	1	1	3	3	3	1	3	1	1	1	1	3	3	1	3	3	3
3	3	3	3	3	1	3	3	3	3	3	1	3	3	3	3	3	1	3	3	3	3	3	3	3	1	1	3	3	3	3	2	3	1	3	1	3	3	3	1	3	1	3	3	3	3	1	1	3	3
3	3	3	3	3	1	3	3	3	3	3	1	3	3	3	3	3	3	3	3	3	3	3	3	3	3	3	3	3	3	3	3	3	3	3	3	3	3	3	1	3	3	3	3	3	3	1	3	3	3
1	3	3	3	3	3	1	3	1	1	1	3	1	1	3	1	1	1	3	1	3	3	3	1	3	1	1	3	3	3	3	2	3	1	3	1	1	3	3	3	NA	1	1	1	1	1	3	1	1	3
3	3	3	3	3	1	1	3	3	3	3	1	1	3	3	3	3	3	3	3	3	3	3	1	3	3	3	3	3	3	3	3	3	3	3	3	2	3	3	1	NA	3	3	1	3	1	1	3	1	3
3	1	1	1	1	1	1	1	3	3	3	1	1	3	1	3	2	3	1	3	1	3	1	1	1	3	3	1	1	1	NA	3	1	3	3	3	2	1	1	1	3	3	3	1	3	3	1	3	3	1
3	1	1	1	1	1	1	1	3	3	3	1	1	3	1	3	1	3	1	3	1	3	1	1	1	3	3	1	1	1	1	2	1	3	3	3	2	1	1	1	3	3	3	1	3	3	1	3	3	1
1	3	3	3	3	3	3	3	1	1	1	3	3	1	3	1	3	1	3	1	3	3	3	3	3	1	1	3	3	3	3	2	3	1	1	1	2	3	3	3	3	1	1	3	1	1	3	1	1	3
1	1	3	3	3	3	3	1	1	1	1	3	3	1	3	3	1	1	3	1	3	1	3	3	3	1	1	3	NA	1	3	2	3	1	3	3	2	3	1	3	1	1	1	3	1	3	3	1	3	3
3	3	3	3	3	3	3	3	3	3	3	3	3	3	3	3	3	3	3	3	3	3	3	3	3	3	3	3	3	3	3	3	3	3	3	3	3	3	3	3	3	3	3	3	3	3	3	3	1	3
1	1	3	1	1	1	3	1	1	1	1	3	3	1	1	3	1	1	1	1	1	1	1	1	1	1	1	1	1	1	3	3	3	1	3	3	3	3	1	3	3	1	1	3	1	1	1	3	1	3
1	1	1	3	3	1	1	1	1	1	1	1	1	1	1	1	3	1	1	1	3	1	1	1	1	1	1	1	3	1	1	1	3	1	3	1	2	1	1	1	1	1	1	1	1	1	3	3	3	1
3	1	2	3	3	1	3	1	3	3	3	3	3	3	3	NA	3	3	3	3	1	1	1	3	3	1	1	1	1	1	3	3	1	1	3	3	2	3	1	3	3	1	3	3	1	1	1	3	1	3
NA	3	2	3	3	3	3	3	2	2	2	3	3	2	3	3	3	3	3	2	3	3	3	2	3	3	3	3	3	3	3	2	3	3	3	3	3	3	3	3	3	3	2	3	3	3	3	2	3	3
1	1	1	1	1	3	NA	1	1	1	1	1	3	1	1	1	1	1	1	1	1	1	1	1	1	1	1	1	NA	1	1	1	1	1	1	1	1	1	1	1	1	1	1	3	1	1	1	1	1	1
1	3	2	3	3	3	3	3	1	1	1	3	3	1	3	3	3	3	3	1	3	3	3	1	3	3	3	3	3	3	1	2	1	3	3	3	2	3	3	3	3	3	1	3	3	3	3	1	3	1
3	3	3	3	3	1	2	3	3	3	3	3	2	3	3	3	3	3	3	3	3	3	3	3	3	3	3	3	3	3	3	3	3	3	3	3	3	3	3	3	3	3	3	2	3	3	3	3	3	3
3	3	3	3	3	1	3	3	3	3	3	3	3	3	3	3	3	3	3	3	3	3	3	3	3	3	3	3	NA	3	1	3	3	3	3	3	3	3	3	3	3	3	3	3	3	1	3	3	3	1
3	3	2	3	2	1	1	3	3	3	2	1	1	3	3	1	3	3	1	3	3	3	1	2	1	1	1	1	1	3	1	2	1	1	1	1	1	1	3	1	1	1	3	1	3	1	1	3	3	1
3	3	3	1	1	3	3	3	3	3	3	3	3	3	3	1	3	3	3	3	3	3	3	3	3	3	3	3	3	3	3	3	3	3	3	1	3	3	3	3	NA	3	3	3	3	3	3	3	3	3
1	1	1	1	1	1	3	3	1	1	1	1	3	1	1	1	3	1	1	1	3	1	1	3	1	3	3	1	1	3	3	2	1	3	1	1	1	1	3	1	1	3	1	3	1	1	1	1	1	1
3	1	1	1	1	3	3	3	3	3	3	1	3	3	1	1	1	3	1	3	1	1	1	1	1	1	1	1	1	3	1	1	1	1	1	1	1	1	3	3	NA	1	3	3	1	1	1	1	1	1
3	1	3	3	3	1	3	1	3	3	3	3	3	3	1	1	3	1	3	3	3	1	3	3	3	3	3	3	NA	1	3	2	1	3	3	3	2	1	1	1	1	3	3	3	3	3	1	3	1	3
1	3	3	3	3	3	3	3	1	1	1	3	3	1	3	3	1	3	3	1	1	3	1	3	3	1	1	1	3	3	1	2	3	1	3	3	3	3	3	3	3	1	1	3	3	3	3	1	3	3
3	1	1	1	1	3	1	1	3	3	3	1	1	3	3	1	1	3	3	3	1	3	3	3	3	3	3	3	NA	1	3	1	1	3	1	3	1	3	1	3	1	3	3	1	1	1	3	3	1	1
3	3	3	3	3	3	3	1	3	3	3	3	3	3	3	1	3	3	3	3	3	3	3	3	3	3	3	3	3	1	3	2	3	3	3	3	1	3	1	3	1	3	3	3	3	3	3	3	1	3
1	1	1	1	1	3	1	1	1	1	1	1	1	1	1	3	1	3	1	1	1	1	3	1	1	1	1	1	3	1	1	3	1	1	3	3	3	1	1	1	3	1	1	1	1	1	3	1	3	1
3	3	2	1	1	3	3	3	3	3	3	1	3	3	3	3	3	3	3	3	3	3	3	3	3	1	1	3	3	3	1	3	3	1	3	1	3	3	3	3	3	1	3	3	3	1	3	1	1	3
1	1	2	3	3	1	1	1	1	1	1	3	1	1	3	1	1	1	3	1	1	1	1	1	3	3	3	3	1	1	3	1	3	3	1	3	1	1	1	1	1	3	1	1	3	3	1	3	3	1
1	1	2	3	3	1	1	1	1	1	1	3	1	1	1	1	1	1	1	1	1	1	1	1	1	3	3	1	1	1	3	1	1	3	1	3	1	1	1	1	1	3	1	1	1	3	1	3	3	1
3	3	2	1	1	3	3	3	3	3	3	1	3	3	1	3	3	3	1	3	3	3	3	3	1	1	1	1	3	3	1	3	3	1	3	1	3	3	3	3	3	1	3	3	3	1	3	1	1	3
3	3	2	3	3	3	3	3	3	3	3	3	3	3	3	1	3	3	3	3	3	3	3	1	3	3	3	3	NA	3	3	3	3	3	3	3	3	3	3	3	NA	3	3	3	3	NA	3	1	3	3
3	3	2	3	3	3	3	3	3	3	3	3	3	3	3	3	3	3	3	3	3	3	3	1	3	3	3	3	NA	3	3	3	3	3	3	3	3	3	3	3	3	3	3	3	3	3	3	1	3	3
1	1	1	3	3	3	3	1	3	3	3	3	3	3	1	1	1	1	3	3	1	1	1	1	3	1	1	3	NA	1	1	3	1	1	1	1	3	1	1	1	1	1	1	3	3	1	1	1	1	3
3	3	2	1	1	1	1	3	1	1	1	1	1	1	1	1	3	1	3	1	1	1	1	3	3	1	1	1	NA	3	1	1	1	1	3	1	1	1	1	3	3	1	3	1	1	3	3	3	1	1
3	3	3	3	3	1	3	3	3	3	3	3	3	3	3	1	3	3	3	3	3	3	3	3	3	3	3	3	3	3	3	3	3	3	3	3	3	3	3	3	3	3	3	3	3	3	3	3	3	3
3	3	3	1	1	1	3	3	3	3	3	1	3	3	3	1	3	3	3	3	3	3	3	3	3	3	3	1	NA	3	3	1	3	3	3	3	1	3	3	1	1	3	3	3	1	1	3	3	3	1
1	1	2	1	1	3	3	1	1	1	1	1	3	1	3	3	1	3	3	1	1	3	1	3	3	3	3	1	1	1	3	1	3	3	1	3	3	3	1	1	1	3	1	3	1	1	1	3	3	1
1	1	1	1	1	1	1	1	1	1	1	1	1	1	1	1	1	1	1	1	1	1	1	1	1	1	1	1	1	1	1	1	1	1	1	1	2	1	1	1	1	1	1	1	1	1	1	1	1	1
3	3	3	3	3	3	3	3	3	3	3	3	3	3	3	3	3	3	3	3	3	3	3	3	3	3	3	3	3	3	3	3	3	3	3	3	2	3	3	3	3	3	3	3	3	3	3	3	3	3
1	1	1	1	1	1	1	1	1	1	1	1	1	1	1	1	1	1	1	1	1	1	1	1	1	1	1	1	1	1	1	1	1	1	1	1	2	1	1	1	1	1	1	1	1	1	1	1	1	1
3	3	3	3	3	3	3	3	3	3	3	3	3	3	3	3	3	3	3	3	3	3	3	3	3	3	3	3	3	3	3	3	3	3	3	3	2	3	3	3	3	3	3	3	3	3	3	3	3	3
1	1	1	1	1	1	1	1	1	1	1	1	1	1	1	1	1	1	1	1	1	1	1	1	1	1	1	1	1	1	1	1	1	1	1	1	1	1	1	1	1	1	1	1	1	1	1	1	1	1
1	1	1	1	1	1	1	1	1	1	1	1	1	1	1	1	1	1	1	1	1	1	1	1	1	1	1	1	1	1	1	1	1	1	1	1	1	1	1	1	1	1	1	1	1	1	1	1	1	1
1	1	1	1	1	1	1	1	1	1	1	1	1	1	1	1	1	3	1	1	3	3	1	1	1	3	3	1	NA	1	3	1	1	3	1	1	2	3	1	1	1	3	1	1	1	1	1	3	3	1
1	1	2	1	1	3	1	1	3	3	3	3	1	3	1	3	1	1	1	3	1	1	1	3	1	1	1	1	1	1	3	1	1	1	1	1	1	1	1	3	1	1	1	1	1	1	1	3	3	3
3	3	3	3	3	3	3	3	1	1	1	3	3	1	1	3	3	1	3	1	3	3	1	3	3	3	3	1	NA	3	3	2	3	3	1	1	3	3	1	3	1	3	3	3	1	3	3	3	3	3
3	3	3	3	3	1	3	3	3	3	3	1	3	3	3	3	1	3	3	3	3	3	3	3	3	3	3	3	NA	3	3	3	3	3	3	3	1	3	1	3	3	3	3	3	3	3	1	3	3	3
3	3	3	3	1	1	3	3	1	1	1	1	3	1	1	1	1	3	3	1	1	3	1	3	3	3	3	3	2	3	3	2	1	3	3	3	2	1	1	1	1	3	3	3	3	3	1	3	3	1
1	1	1	1	3	3	1	1	3	3	3	3	1	3	3	3	3	1	1	3	1	1	3	1	1	1	1	3	1	1	1	3	3	1	1	1	2	3	1	3	3	1	1	1	1	1	1	1	3	1
1	1	1	1	3	3	1	1	NA	NA	3	3	1	3	3	NA	3	1	1	3	1	1	3	1	1	1	1	3	1	1	1	3	3	1	1	1	NA	NA	1	3	NA	1	1	1	1	1	1	1	3	1
3	3	3	3	1	1	3	3	1	1	1	1	3	1	1	1	1	3	3	1	3	3	1	3	3	3	3	3	3	3	3	NA	1	3	3	3	NA	1	3	1	1	3	3	3	3	3	3	3	3	3
1	1	1	1	3	3	1	1	3	3	3	3	1	3	3	3	3	1	1	3	1	1	3	1	1	1	1	3	1	1	1	3	3	1	1	1	2	3	1	3	3	1	1	1	1	1	1	1	3	1
3	1	1	3	1	1	1	3	1	1	1	1	1	1	1	1	1	3	1	1	1	3	1	3	1	1	1	1	1	3	1	1	1	1	1	1	1	1	1	1	1	1	3	1	1	1	1	1	1	1
1	3	2	1	3	3	3	1	3	3	3	3	3	3	3	3	3	1	3	3	1	1	3	1	3	3	3	3	3	1	3	3	3	3	3	3	3	3	3	3	1	3	1	3	3	3	3	1	3	3
3	1	1	3	1	1	1	3	3	3	3	1	1	3	1	3	1	1	1	3	1	1	3	1	1	1	1	1	1	3	1	2	1	1	1	1	1	3	1	1	1	1	3	1	1	1	1	1	1	1
1	1	3	3	3	3	3	3	3	3	3	3	3	3	3	3	3	3	1	3	3	1	3	1	1	3	3	3	3	3	3	3	3	3	3	3	3	1	3	3	3	3	1	3	3	3	3	3	3	3
3	3	2	3	1	3	3	3	3	3	3	3	3	3	3	3	3	3	3	3	3	1	3	3	3	3	3	3	3	3	3	2	3	3	3	3	3	3	3	3	3	3	3	3	3	3	3	3	3	1
1	1	1	3	3	1	3	3	1	1	1	1	3	3	1	1	3	3	3	1	3	3	3	1	3	1	1	3	1	3	3	2	3	1	1	3	2	3	3	1	3	1	1	3	3	3	1	1	3	3
2	2	2	1	2	1	1	1	2	2	2	1	1	2	2	2	1	2	2	2	2	2	2	2	2	2	2	1	2	1	1	1	2	2	2	1	NA	2	1	2	2	2	2	1	2	2	2	2	1	2
1	1	2	3	1	3	3	3	1	1	1	3	3	1	1	1	3	1	1	1	1	1	1	1	1	1	1	3	1	3	3	2	1	1	1	3	2	1	3	1	1	1	1	3	1	1	1	1	3	1
3	1	2	3	3	3	3	3	1	1	1	3	3	1	3	1	3	1	1	1	1	1	1	3	1	1	1	3	3	3	3	3	1	1	3	3	2	1	3	3	1	1	3	3	1	2	3	1	3	1
1	3	2	1	1	1	1	1	3	3	3	1	1	3	1	3	1	3	3	3	3	3	3	1	3	3	3	1	1	1	1	1	3	3	1	1	2	3	1	1	3	3	1	1	3	3	1	3	1	3
3	1	1	1	3	1	1	1	1	1	1	1	1	1	3	1	1	1	1	1	1	1	1	3	1	1	1	1	3	1	1	2	1	1	3	1	1	1	1	3	1	1	3	1	1	1	3	1	1	1
1	3	3	3	NA	3	1	3	3	3	3	3	1	1	1	NA	3	2	1	3	1	3	1	3	1	3	3	1	2	3	3	3	3	3	1	3	3	1	1	1	3	3	1	1	3	1	3	NA	3	1
2	3	3	3	3	3	1	3	3	3	3	3	2	2	2	3	3	3	2	3	2	3	2	3	2	3	3	NA	2	3	3	3	3	3	2	3	3	2	2	NA	3	3	2	2	3	2	3	3	3	2
1	3	2	1	1	1	1	1	1	1	1	1	1	1	1	1	1	1	1	1	1	1	1	3	1	1	1	1	1	1	3	2	1	1	1	3	1	1	1	1	1	1	1	1	1	1	3	1	1	1
3	3	3	3	3	1	1	3	3	3	3	1	1	1	3	3	3	3	3	3	3	3	3	3	3	3	3	3	3	3	3	3	3	3	3	1	3	3	1	3	3	3	3	1	3	3	3	3	3	3
3	1	3	3	3	1	3	3	NA	NA	NA	1	3	3	3	2	1	2	3	NA	3	1	3	3	3	3	3	3	3	3	3	3	1	3	3	3	3	3	1	3	3	3	3	3	3	3	3	2	3	3
3	3	2	3	3	1	3	3	1	1	1	1	3	3	3	3	1	1	3	1	3	3	3	3	3	3	3	3	NA	3	3	3	3	3	3	3	3	3	3	1	3	3	3	3	3	3	3	3	3	3
1	1	1	1	1	3	1	1	1	1	1	3	1	1	1	1	3	1	1	1	1	1	1	1	1	1	1	1	1	1	1	1	1	1	1	1	2	1	1	1	1	1	1	1	1	1	1	1	1	1
3	3	3	3	1	3	1	3	3	3	3	3	1	1	3	NA	3	1	3	3	3	3	1	1	1	3	3	3	3	3	1	2	3	3	3	1	2	3	1	3	1	3	3	1	3	1	1	3	1	3
3	3	3	3	3	1	3	3	1	1	1	1	3	3	3	1	1	3	3	1	3	3	3	3	3	3	3	3	3	3	3	3	3	3	3	3	3	3	3	3	3	3	3	3	3	3	3	1	3	3
1	1	1	1	1	3	1	1	3	3	3	3	1	1	1	1	3	1	1	3	1	1	1	1	1	1	1	1	1	1	1	1	1	1	1	1	1	1	1	1	1	1	1	1	1	1	1	1	1	1
3	3	3	3	1	1	3	3	1	1	1	1	3	3	3	3	1	1	3	1	3	3	3	1	3	3	3	3	3	3	3	2	3	3	3	3	1	3	3	3	1	3	3	3	3	1	1	3	1	3
1	3	2	3	3	3	1	3	3	3	3	3	1	1	3	2	1	3	3	3	3	3	1	3	1	3	3	3	3	3	1	3	3	3	1	1	2	3	3	3	3	3	1	1	3	3	3	1	3	3
1	3	2	3	3	3	1	3	3	3	3	3	1	1	3	3	1	3	3	3	3	3	1	3	1	3	3	3	NA	3	1	3	3	3	1	1	1	3	3	1	3	3	1	1	3	3	3	3	3	3
3	1	1	1	1	1	1	1	1	1	1	1	1	1	1	1	3	1	1	1	1	1	1	1	1	1	1	1	1	1	1	1	1	1	3	1	1	1	1	1	1	1	3	1	1	1	1	1	1	1
1	1	3	1	1	3	1	1	3	3	3	3	1	1	3	3	3	1	3	3	3	1	3	1	3	3	3	1	NA	1	3	2	3	3	1	3	2	3	3	1	1	3	1	1	1	1	3	3	1	3
1	3	3	1	1	3	1	1	3	3	3	3	1	1	3	3	3	1	3	3	3	3	3	1	3	3	3	3	3	1	3	2	3	3	1	3	3	3	3	1	NA	3	1	1	3	1	3	3	1	3
3	3	2	3	3	1	3	3	3	3	3	1	3	3	1	1	3	3	1	3	1	3	3	3	3	1	1	3	1	3	3	2	1	1	3	3	3	1	1	3	3	1	3	3	3	3	3	1	3	1
3	3	2	3	1	1	3	3	3	3	3	1	3	3	1	1	3	1	1	3	1	3	3	1	3	1	1	3	NA	3	3	1	3	1	3	3	3	1	1	3	1	1	3	3	3	1	3	1	1	1
3	3	1	1	3	1	3	1	1	1	1	1	3	1	1	1	1	3	1	1	1	3	1	1	1	1	1	3	1	1	1	2	1	1	3	3	1	1	1	1	3	1	3	3	1	3	1	1	3	1
3	3	2	3	3	3	3	3	3	3	3	3	3	3	3	3	3	3	3	3	3	3	1	3	1	3	3	3	NA	3	1	3	3	3	3	3	2	3	3	3	3	3	3	3	1	3	3	3	3	3
1	3	2	3	1	3	1	3	1	1	1	3	1	3	3	3	3	1	3	1	3	3	3	3	3	3	3	3	NA	3	3	2	3	3	1	3	2	3	3	3	3	3	1	1	3	1	3	3	1	3
3	3	3	3	3	3	3	3	3	3	3	3	3	3	3	3	3	3	3	3	3	3	3	1	3	3	3	3	1	3	3	3	3	3	3	3	3	3	3	3	1	3	3	3	3	3	3	3	3	3
1	3	1	1	3	3	1	1	3	3	3	3	1	1	3	1	3	3	1	3	3	3	3	3	3	1	1	1	3	1	3	2	1	1	3	1	3	1	3	1	1	1	1	1	3	1	1	1	3	3
1	3	1	1	3	3	1	1	3	3	3	3	1	1	3	3	3	3	3	3	3	3	3	3	3	1	1	1	NA	1	3	3	1	1	3	1	3	3	1	3	3	1	1	1	3	1	1	3	3	3
1	3	1	1	1	1	1	1	1	1	1	1	1	1	1	1	1	1	3	1	1	3	3	1	3	1	1	1	1	1	1	1	1	1	1	1	1	1	1	1	1	1	1	1	1	1	1	1	1	1
1	1	1	1	1	1	1	1	1	1	1	1	1	1	1	1	3	1	3	1	1	1	1	1	1	1	1	1	1	1	1	1	3	1	1	1	NA	1	1	1	1	1	1	1	1	1	1	1	1	1
3	3	1	1	1	1	1	1	1	1	1	1	1	1	1	1	1	1	1	1	1	3	3	1	3	1	1	1	NA	1	1	1	1	1	1	1	1	1	1	1	NA	1	3	1	1	1	1	1	1	1
1	1	1	3	1	1	1	3	1	1	1	1	1	1	1	1	3	1	3	1	3	1	1	3	1	1	1	1	NA	3	1	1	3	1	1	1	1	1	1	1	1	1	1	1	3	1	1	1	1	1
1	1	1	1	1	1	1	1	1	1	1	1	1	1	1	1	1	1	1	1	1	NA	1	1	1	1	1	1	1	1	1	1	1	1	1	1	1	1	1	1	1	1	1	1	1	1	1	1	1	1
1	3	2	3	3	3	3	3	3	3	3	3	3	3	3	3	3	3	3	3	3	3	3	3	3	3	3	3	3	3	3	3	1	3	3	3	3	3	3	3	3	3	1	3	3	3	3	3	3	3
3	1	3	1	1	3	3	1	3	3	3	3	3	3	1	1	3	2	3	3	3	1	3	3	3	1	1	3	3	1	3	1	3	1	1	3	3	1	1	3	1	1	3	3	1	3	1	3	1	3
1	3	2	3	3	3	3	3	3	3	3	3	3	3	3	3	3	3	3	3	3	3	3	3	3	3	3	3	3	3	3	3	3	3	3	3	3	3	3	3	3	3	1	3	3	3	3	3	3	3
3	1	2	1	1	1	3	1	3	3	3	1	3	3	1	3	3	2	1	3	3	1	3	3	3	1	1	3	3	1	3	3	3	1	1	3	3	1	1	1	1	1	3	3	1	1	1	3	1	3
1	3	2	3	3	3	1	3	3	3	3	3	1	3	3	3	3	3	3	3	1	3	1	1	1	3	3	3	1	3	1	3	NA	3	3	3	3	3	3	3	3	3	1	1	3	3	3	3	3	3
3	3	3	3	3	3	3	3	2	2	2	3	3	2	3	2	2	2	3	2	3	3	3	3	3	3	3	2	3	3	3	2	3	3	3	2	2	3	3	3	3	3	3	3	3	3	3	2	3	2
1	3	2	3	3	3	1	3	3	3	3	3	1	3	3	3	3	3	3	3	1	3	3	1	3	3	3	3	1	3	1	3	3	3	3	3	3	3	3	3	3	3	1	1	3	3	3	3	3	3
3	3	3	1	1	3	3	1	3	3	3	3	3	3	1	1	3	2	3	3	3	1	3	3	3	3	3	3	NA	1	3	1	3	3	1	3	2	1	1	3	1	3	3	3	1	3	1	3	1	3
1	3	2	3	3	3	3	3	3	3	3	3	3	3	3	3	3	3	1	3	3	3	3	3	3	3	3	3	3	3	3	3	3	3	3	3	2	3	3	1	3	3	1	3	3	3	3	3	3	1
1	3	1	3	3	1	1	3	3	3	3	1	1	3	3	3	3	3	3	3	3	3	3	3	3	3	3	3	NA	3	1	3	1	3	1	3	2	3	3	1	NA	3	1	1	3	3	3	3	3	1
1	3	2	3	1	3	3	3	1	1	1	3	3	3	3	3	3	2	1	1	3	3	1	1	1	3	3	1	1	3	3	3	3	3	3	1	2	3	3	3	3	3	1	3	3	1	3	1	3	NA
1	1	2	3	1	1	1	3	3	3	3	1	1	NA	3	3	3	2	3	3	1	3	1	3	1	1	1	3	3	3	1	2	1	1	1	1	1	1	3	3	3	1	1	1	3	3	3	3	3	3
1	1	2	3	3	1	1	3	3	3	3	1	1	3	3	3	3	2	3	3	3	3	1	3	1	1	1	3	3	3	1	3	1	1	1	1	1	1	3	3	3	1	1	1	3	3	3	3	3	3
3	3	3	3	3	3	3	3	3	3	3	3	3	3	3	3	3	3	3	3	3	3	3	3	3	3	3	3	3	3	3	3	3	3	3	3	2	2	3	3	3	3	3	3	3	3	3	3	3	3
3	3	2	1	3	3	1	1	3	3	3	3	1	3	3	1	1	1	3	3	3	1	3	3	3	3	3	3	3	1	1	2	3	3	3	3	2	3	1	1	3	3	3	1	1	3	1	3	3	3
1	1	1	3	3	1	1	3	1	1	1	1	1	1	1	1	3	1	1	1	1	3	1	1	1	1	1	3	1	3	1	1	1	1	1	1	3	3	3	1	1	1	1	1	3	1	3	1	1	1
3	1	3	1	1	3	3	1	3	3	3	3	3	3	3	3	1	3	3	3	1	1	3	3	3	3	3	1	1	1	3	3	3	3	3	3	1	3	1	3	3	3	3	3	1	3	1	3	3	3
3	3	2	3	3	1	3	3	1	1	1	1	3	3	1	1	1	1	3	1	3	1	3	3	3	3	3	3	3	3	3	3	NA	3	1	3	3	3	1	1	3	3	3	3	NA	1	1	3	3	1
2	3	3	3	3	3	3	3	2	2	2	3	3	2	3	2	3	2	3	2	3	3	3	3	3	3	3	3	3	3	3	3	2	3	2	3	2	3	3	3	3	3	2	3	3	3	3	3	3	3
3	3	3	3	1	3	3	3	3	3	3	3	3	3	1	1	3	1	3	3	3	1	3	3	3	3	3	3	3	3	3	3	1	3	1	3	3	3	1	1	3	3	3	3	3	3	3	3	3	3
3	1	1	1	1	1	1	1	3	3	3	1	1	3	1	1	1	1	1	3	1	1	1	1	1	1	1	1	NA	1	3	1	1	1	1	3	2	1	1	1	1	1	3	1	1	1	1	1	1	1
1	1	2	3	1	3	3	3	1	1	1	3	3	1	1	1	1	1	3	1	3	1	3	3	3	1	1	1	NA	3	1	3	1	1	1	1	1	3	1	1	3	1	1	3	3	3	3	1	3	3
3	NA	1	1	1	1	1	1	3	3	3	1	1	3	3	3	1	3	1	3	3	1	3	3	3	1	1	1	3	1	3	NA	3	1	3	3	1	1	1	1	2	1	3	1	3	1	3	1	3	3
1	1	1	1	3	1	1	1	1	1	1	1	1	1	1	1	1	1	1	1	1	3	1	1	1	1	1	1	1	1	1	1	1	1	1	1	1	1	3	3	1	1	1	1	1	1	1	1	1	1
1	3	1	1	1	1	1	1	1	1	1	1	1	1	1	1	3	1	1	1	1	1	1	3	1	1	1	1	3	1	1	2	3	1	1	3	3	1	1	1	3	1	1	1	3	3	1	3	1	1
1	2	2	3	1	3	1	3	1	1	1	3	1	1	3	1	2	1	1	1	1	1	1	1	1	3	3	1	3	3	1	2	2	3	3	2	3	1	1	3	2	3	1	1	3	1	1	1	1	1
2	1	1	1	1	1	1	1	1	1	1	1	1	1	1	1	1	1	1	1	1	1	1	1	1	1	1	1	1	1	1	1	1	1	1	1	1	1	1	1	1	1	2	1	1	1	1	1	1	1
1	1	1	3	1	1	1	3	1	1	1	1	1	3	3	3	1	3	1	1	3	1	3	1	3	1	1	1	NA	3	3	3	3	1	1	1	2	1	1	1	3	1	1	1	1	1	1	3	3	3
1	1	1	1	1	1	1	1	1	1	1	1	1	1	3	1	1	1	1	1	1	1	1	1	1	1	1	1	1	1	1	1	1	1	1	1	2	1	1	1	1	1	1	1	1	1	1	1	3	1
1	3	1	1	1	3	3	1	3	3	3	3	3	3	1	1	1	1	3	3	3	3	1	1	1	3	3	1	1	1	1	3	3	3	3	3	1	3	3	1	1	3	1	3	1	3	1	3	1	3
3	3	2	3	3	3	3	3	3	3	3	3	3	3	3	3	3	3	3	3	1	3	3	3	3	3	3	1	3	3	3	3	1	3	3	3	3	3	3	3	3	3	3	3	1	3	3	3	3	3
1	1	1	1	1	1	3	1	1	1	1	1	3	1	3	1	1	1	1	1	3	1	1	1	1	1	1	1	1	1	1	1	1	1	1	1	1	1	1	1	1	1	1	3	1	1	1	1	1	1
1	1	2	3	1	1	1	3	1	1	1	1	1	1	1	3	1	1	1	1	1	1	1	1	1	1	1	NA	1	3	1	2	1	1	NA	1	2	1	1	1	3	1	1	1	1	1	1	1	NA	1
1	1	1	1	1	1	1	1	1	1	1	1	1	1	1	1	1	1	1	1	1	1	1	1	1	1	1	3	NA	1	1	1	1	1	3	1	1	1	1	1	1	1	1	1	1	1	1	1	3	1
1	1	3	3	3	1	1	3	1	1	1	1	1	1	1	3	3	1	1	1	3	1	1	3	1	1	1	1	1	3	1	2	3	1	1	3	3	1	1	3	3	1	1	1	3	1	1	3	1	1
1	2	2	2	1	1	2	2	1	1	1	1	2	1	2	2	NA	1	1	1	1	1	1	1	1	1	1	1	1	2	1	2	1	1	1	2	2	1	1	1	2	1	1	2	1	1	1	1	1	1
1	3	2	1	3	1	1	1	1	1	1	1	1	1	1	3	1	1	1	1	3	1	1	3	1	1	1	1	1	1	1	1	3	1	1	1	3	1	1	3	1	1	1	1	3	1	1	3	1	1
1	3	3	3	3	1	1	3	1	1	1	1	1	1	1	3	3	1	1	1	3	1	1	3	1	1	1	1	1	3	1	2	3	1	1	3	3	1	1	3	NA	1	1	1	3	1	1	3	1	1
3	1	2	3	1	3	3	3	3	3	3	3	3	3	3	1	3	3	3	3	1	3	3	1	3	3	3	3	3	3	3	3	1	3	3	3	1	3	3	1	3	3	3	3	1	3	3	1	3	3
3	1	3	3	3	3	3	3	1	1	1	3	3	1	3	3	1	3	3	1	3	1	3	3	3	3	3	3	3	3	3	3	3	3	3	1	3	1	1	3	3	3	3	3	3	3	3	3	3	1
3	1	3	3	1	3	1	3	1	1	1	3	1	1	1	1	1	3	3	1	1	1	3	1	3	3	3	3	NA	3	3	3	3	3	1	1	3	1	1	1	NA	3	3	1	3	3	3	1	1	1
3	1	1	3	1	1	3	3	1	1	1	1	3	1	1	1	3	1	1	1	1	1	1	1	1	3	3	3	2	3	3	1	1	3	1	1	1	1	1	3	NA	3	1	3	1	1	1	1	1	3
1	3	3	3	3	3	3	3	3	3	3	3	3	3	1	3	1	3	3	3	1	3	3	1	3	1	1	1	3	3	3	2	3	1	3	3	3	3	3	1	NA	1	1	3	3	1	1	3	3	3
1	3	2	3	1	1	3	3	3	3	3	1	3	3	3	3	1	3	3	3	3	3	1	1	1	3	3	1	3	3	3	2	3	3	3	3	2	3	1	3	3	3	1	3	3	3	1	3	3	3
3	3	2	3	3	3	3	3	3	3	3	3	3	3	3	1	3	1	1	3	3	3	3	3	3	3	3	3	NA	3	3	2	3	3	3	3	3	3	3	3	3	3	3	3	1	3	1	3	1	3
3	1	2	3	3	3	3	3	3	3	3	3	3	3	3	1	3	1	1	3	3	3	3	3	3	3	3	3	NA	3	3	2	1	3	3	3	3	3	3	3	1	3	1	3	1	3	1	3	1	3
1	3	2	3	1	1	1	3	3	3	3	1	1	3	1	3	1	3	3	3	1	3	3	1	3	1	1	1	NA	3	3	2	3	1	1	3	2	3	1	3	3	1	3	1	3	1	3	1	3	3
3	1	2	1	3	3	3	1	1	1	1	3	3	1	3	1	3	1	1	1	NA	1	1	3	1	NA	NA	3	NA	1	1	2	1	NA	3	1	3	1	3	3	1	NA	1	3	1	3	1	3	1	1
3	1	2	1	3	3	3	1	1	1	1	3	3	1	3	1	3	1	1	1	1	1	1	3	1	1	1	3	NA	1	1	2	1	1	3	1	2	1	3	1	1	1	1	3	1	3	1	3	1	1
1	1	2	1	1	1	1	1	1	1	1	1	1	1	1	3	1	3	3	1	1	1	1	1	1	1	1	1	NA	1	1	2	3	1	1	1	2	1	1	3	1	1	3	1	3	1	3	1	3	1
1	1	2	3	3	1	3	3	3	3	3	1	3	3	1	3	1	1	3	3	1	3	1	1	1	3	3	3	NA	3	1	2	3	3	3	3	3	3	3	3	1	3	3	3	1	1	3	3	3	1
3	3	2	1	1	3	1	1	1	1	1	3	1	1	3	3	3	3	1	1	3	1	3	3	3	1	1	1	NA	1	3	2	1	1	1	1	3	1	1	1	NA	1	1	1	3	3	1	1	3	3
1	1	3	3	3	1	3	3	3	3	3	1	3	3	1	3	1	3	3	3	1	3	1	1	1	3	3	3	3	3	1	3	3	3	3	3	3	3	3	3	1	3	3	3	3	1	3	3	3	1
1	1	3	3	3	1	3	3	3	3	3	1	3	3	1	3	1	3	1	3	1	3	1	1	1	3	3	3	3	3	1	3	3	3	3	3	3	3	3	3	1	3	3	3	3	1	3	3	3	1
3	3	1	1	1	3	1	1	1	1	1	3	1	1	3	1	3	1	1	1	3	1	3	3	3	1	1	1	1	1	3	1	1	1	1	1	1	1	1	1	3	1	1	1	1	3	1	1	1	3
3	3	3	3	3	3	3	3	3	3	3	3	3	3	3	1	1	3	3	3	3	3	3	3	3	3	3	3	3	3	3	3	3	3	3	3	3	3	1	3	1	3	3	3	3	3	3	3	3	3
3	1	1	1	1	3	1	1	3	3	3	3	1	3	1	1	1	1	1	3	1	3	3	3	3	3	3	3	1	1	1	3	1	3	1	3	1	3	1	1	1	3	1	1	1	1	1	1	1	1
1	3	1	1	3	1	3	1	1	1	1	1	3	1	1	3	3	1	3	1	3	1	3	1	3	3	3	3	1	1	1	2	1	3	1	1	1	3	1	1	3	3	3	3	1	1	3	3	1	3
1	1	1	1	1	1	1	1	1	1	1	1	1	1	1	1	1	1	1	1	1	1	1	1	1	1	1	1	1	1	1	1	3	1	1	1	3	1	3	3	1	1	1	1	1	3	1	3	1	1
NA	1	2	1	3	1	1	1	3	3	3	1	1	3	1	3	1	1	3	3	1	3	1	1	1	1	1	1	1	1	1	1	1	1	3	3	1	1	1	1	1	1	1	1	3	1	1	1	1	1
1	3	2	3	1	3	3	3	1	1	1	3	3	1	3	1	3	3	1	1	3	1	3	3	3	3	3	3	3	3	3	3	3	3	1	1	3	3	3	3	3	3	3	3	1	3	3	3	3	3
3	1	2	1	3	1	1	1	3	3	3	1	1	3	1	3	1	1	3	3	1	3	1	1	1	1	1	1	1	1	1	1	1	1	3	3	1	1	1	1	1	1	1	1	3	1	1	1	1	1
1	1	1	1	1	1	1	1	1	1	1	1	1	1	1	1	1	1	1	1	1	1	1	1	1	1	1	1	1	1	1	1	3	1	1	1	3	1	NA	NA	1	1	1	1	1	3	1	NA	1	1
3	1	3	3	1	3	1	3	3	3	3	3	1	3	1	1	1	3	1	3	1	1	1	3	1	1	1	1	2	3	1	1	1	1	3	1	1	1	1	1	1	1	1	1	1	1	1	NA	3	1
3	1	3	3	1	3	1	3	3	3	3	3	1	3	1	1	1	3	1	3	1	3	1	1	1	1	1	1	1	3	1	1	1	1	3	1	1	1	3	1	1	1	1	1	3	1	1	3	3	1
1	1	2	3	1	3	1	3	1	1	1	3	1	1	1	1	1	3	1	1	1	1	1	1	1	1	1	1	1	3	1	1	1	1	1	1	1	1	1	1	1	1	1	1	1	1	1	1	3	1
1	1	2	3	3	3	1	3	1	1	1	3	1	1	1	3	1	3	3	1	1	1	3	1	3	1	1	1	1	3	1	1	3	1	1	3	2	1	3	3	1	1	1	1	1	3	1	1	3	1
3	3	3	3	3	3	1	3	1	1	1	3	1	1	3	3	3	3	3	1	3	1	3	1	3	3	3	3	3	3	3	2	3	3	3	3	3	1	1	3	3	3	1	1	3	3	1	1	3	1
1	3	3	3	3	3	3	3	3	3	3	3	3	3	3	3	3	3	3	3	3	3	3	3	3	3	3	3	3	3	3	NA	3	3	NA	3	3	3	3	3	3	NA	3	3	3	3	3	3	3	3
1	1	3	3	3	3	1	3	3	3	3	3	1	3	3	3	3	3	3	3	3	3	3	3	3	3	3	3	3	3	3	3	1	3	3	3	2	3	3	3	3	3	3	1	3	3	3	3	1	3
3	3	1	1	3	1	3	1	3	3	3	1	3	3	3	3	3	1	1	3	3	3	1	3	1	1	1	1	3	3	3	3	3	1	3	1	2	3	1	1	3	1	3	3	3	1	3	3	3	3
1	1	2	3	NA	1	1	3	1	1	1	1	1	1	1	NA	1	3	3	1	1	1	1	1	1	1	1	1	1	NA	1	1	1	1	1	1	1	1	1	1	1	1	1	1	1	1	1	1	1	1
3	1	1	1	1	1	1	1	1	1	1	1	1	1	1	1	1	1	1	1	1	1	1	1	1	1	1	1	1	1	1	1	1	1	1	1	1	3	1	1	1	1	1	1	3	1	1	1	1	1
3	3	NA	3	3	1	1	3	3	3	3	1	1	3	3	3	1	3	3	3	1	3	1	3	1	1	1	3	3	3	3	3	3	1	1	3	2	3	1	1	3	1	1	1	3	1	3	1	1	1
1	1	3	3	1	1	3	3	3	3	3	1	3	3	1	1	3	1	1	1	3	1	3	3	3	3	3	1	NA	1	1	1	3	3	3	1	1	3	3	3	1	3	3	3	1	3	1	1	3	1
1	3	3	3	1	1	1	3	3	3	3	1	1	3	3	1	1	1	1	1	3	1	3	1	3	3	3	1	3	1	3	2	1	3	1	1	3	3	3	3	NA	3	1	1	1	1	1	3	3	3
3	1	1	1	3	1	3	1	1	1	1	1	3	1	1	3	3	3	3	1	1	3	1	3	1	1	1	1	1	3	1	2	3	1	1	1	1	1	1	1	NA	1	3	3	3	3	3	1	3	1
3	1	1	1	3	1	3	1	1	1	1	1	3	1	1	3	3	3	3	1	1	3	1	3	1	1	1	1	1	3	1	2	3	1	1	1	1	1	1	1	3	1	3	3	3	3	3	1	1	1
3	1	3	3	3	3	3	3	3	3	3	3	3	3	1	3	3	3	3	3	3	3	3	3	3	3	3	3	NA	3	1	2	1	3	3	3	1	3	3	3	3	3	3	3	3	3	1	3	3	1
3	3	3	3	3	3	3	3	3	3	3	3	3	3	3	3	3	3	3	1	3	3	3	3	3	3	3	3	3	3	3	3	3	3	1	3	3	3	3	3	3	3	3	3	3	3	3	3	3	3
3	3	2	3	3	3	3	3	3	3	3	3	3	3	3	3	3	3	3	3	3	3	1	3	1	3	3	3	3	3	3	3	3	3	1	3	2	3	1	3	3	3	3	3	3	3	3	3	3	3
1	3	2	1	1	1	3	1	1	1	1	1	3	1	1	3	1	1	1	1	1	1	3	1	3	1	1	1	NA	3	1	2	3	1	3	1	3	3	3	3	1	1	1	3	1	3	1	3	3	1
1	3	1	1	1	1	1	1	1	1	1	1	1	1	1	3	1	1	1	1	1	1	1	3	1	3	1	1	1	3	1	2	3	3	1	1	2	3	1	3	1	3	1	1	1	3	1	3	3	1
1	3	2	1	1	1	3	1	1	1	1	1	3	1	1	3	1	1	1	1	1	1	3	3	3	3	1	1	NA	3	1	2	3	3	3	1	3	3	3	3	1	3	1	3	1	3	1	3	3	1
1	1	3	3	3	3	3	3	3	3	3	3	3	3	1	3	1	1	1	3	1	3	3	3	3	1	1	1	3	3	3	2	1	1	3	1	2	3	1	3	1	1	3	3	3	1	3	3	3	3
1	3	3	3	3	3	3	3	3	3	3	3	3	3	3	3	1	1	3	3	1	3	3	3	3	3	1	3	3	3	3	3	1	3	3	3	3	3	3	3	3	3	3	3	3	1	3	3	3	3
1	3	3	3	3	3	3	3	3	3	3	3	3	3	3	3	1	1	3	3	1	3	3	3	3	3	1	3	3	3	3	3	1	3	3	3	3	3	3	3	3	3	3	3	3	1	3	3	3	3
3	3	3	1	3	3	3	1	1	1	1	3	3	1	3	3	3	3	3	3	3	3	3	3	3	3	3	3	NA	3	1	3	3	3	3	3	3	3	3	3	3	3	1	3	1	1	3	3	3	3
3	3	3	1	3	3	3	1	1	1	1	3	3	1	3	3	3	1	3	3	1	1	3	3	3	1	3	3	NA	3	1	3	3	1	3	1	3	3	3	1	1	1	1	3	1	1	3	3	3	3
1	3	1	3	3	1	3	3	3	3	3	1	3	3	3	3	1	3	3	1	3	1	3	1	3	1	1	3	3	3	3	3	3	1	1	1	1	3	1	1	NA	1	3	3	3	3	1	3	1	1
3	1	1	3	1	3	3	3	1	1	1	3	3	1	1	3	3	1	1	3	3	3	1	3	1	3	3	1	1	3	1	1	3	3	3	3	2	1	3	3	1	3	1	3	3	3	1	3	3	3
3	1	1	1	1	1	1	1	1	1	1	1	1	1	1	1	3	1	1	3	3	1	1	1	1	3	3	1	1	1	1	1	1	3	1	3	1	1	1	3	1	3	1	1	1	3	1	1	1	1
1	1	1	1	3	1	1	1	3	3	3	1	1	3	1	1	1	3	3	1	1	1	3	1	3	1	1	3	3	1	3	1	1	1	1	1	1	3	1	1	3	1	3	1	1	1	1	1	1	1
3	3	3	3	1	3	3	3	1	1	1	3	3	1	3	3	3	1	1	3	3	3	1	3	1	1	3	1	1	3	1	3	3	1	3	1	2	1	1	1	3	1	1	3	3	1	3	3	3	3
1	1	1	1	3	1	1	1	3	3	3	1	1	3	1	1	1	3	3	1	1	1	3	1	3	3	1	3	3	1	3	1	1	3	1	3	2	3	3	3	1	3	3	1	1	3	1	1	1	1
1	3	3	3	3	3	3	3	3	3	3	3	3	3	1	3	1	3	1	1	1	1	3	3	3	1	1	1	3	3	3	1	3	1	3	1	3	1	3	1	1	1	3	3	3	1	3	3	3	3
1	1	1	1	3	1	1	1	3	3	3	1	1	3	1	1	1	3	1	1	1	1	3	1	3	1	1	1	NA	1	3	1	1	1	1	1	1	1	1	1	1	1	3	1	1	1	1	1	1	1
3	3	3	3	3	3	3	3	3	3	3	3	3	3	3	3	3	3	3	3	3	3	3	3	3	1	3	3	3	3	3	3	3	1	3	1	3	3	3	1	3	1	3	3	3	1	3	3	3	3
3	3	3	1	3	1	3	1	3	3	3	1	3	3	1	3	3	3	1	3	3	3	3	1	3	1	3	1	NA	3	3	1	3	1	1	1	3	1	1	1	3	1	3	3	1	1	3	1	1	1
1	3	3	1	3	3	3	1	3	3	3	3	3	3	3	3	1	3	3	1	1	1	3	3	3	3	1	3	3	3	3	2	3	3	3	1	2	3	1	3	1	3	3	3	1	1	3	1	3	3
1	3	3	1	3	3	3	1	3	3	3	3	3	3	3	3	1	3	3	1	1	1	3	3	3	3	1	3	3	3	3	2	3	3	3	1	2	3	1	3	1	3	3	3	1	1	3	1	3	3
3	1	1	3	1	1	1	3	1	1	1	1	1	1	1	1	3	1	1	3	3	3	1	1	1	1	3	1	1	1	1	2	1	1	1	3	2	1	3	1	3	1	1	1	3	3	1	3	1	1
3	3	3	3	3	3	3	3	3	3	3	3	3	3	3	3	3	1	3	3	3	3	3	3	3	3	3	3	1	3	1	3	3	3	3	3	2	3	3	3	3	3	3	3	3	3	3	3	3	1
3	1	1	3	1	1	1	3	1	1	1	1	1	1	1	1	3	1	1	3	3	3	1	1	1	1	3	1	1	1	1	2	1	1	1	3	2	1	3	1	3	1	1	1	3	3	1	3	1	1
3	3	3	1	3	1	1	1	3	3	3	1	1	3	1	1	3	3	3	1	1	1	1	1	1	1	3	3	NA	1	3	2	1	1	3	1	2	1	3	1	3	1	3	1	1	3	3	3	1	1
3	1	1	1	1	1	1	1	1	1	1	1	1	1	1	3	3	1	1	1	1	1	1	1	1	1	3	1	1	3	1	1	3	1	1	1	2	3	1	1	3	1	1	1	1	3	1	3	1	1
1	1	1	1	1	1	3	1	1	1	1	1	3	1	1	1	1	1	1	3	1	1	3	1	3	1	1	1	1	1	1	1	1	1	1	1	1	1	1	1	1	1	1	3	1	1	1	1	1	1
3	1	3	3	1	1	1	3	1	1	1	1	1	1	3	3	3	3	3	1	3	3	1	1	1	3	3	1	3	3	3	3	3	3	3	1	2	3	3	3	3	3	1	1	3	3	3	3	3	3
3	3	3	3	3	3	3	3	3	3	3	3	3	3	3	3	3	3	3	3	3	3	3	3	3	3	3	3	3	3	3	2	3	3	3	3	2	3	3	1	3	3	3	3	3	3	3	3	3	3
1	1	2	1	1	1	1	1	1	1	1	1	1	1	1	1	1	1	3	1	1	1	1	1	1	3	3	1	1	1	1	1	3	3	1	1	1	1	1	3	1	3	1	1	1	1	1	1	1	1
3	3	3	3	3	3	3	3	3	3	3	3	3	3	1	3	3	3	1	3	3	3	1	1	1	3	3	3	3	3	3	2	3	3	3	3	3	3	3	3	1	3	3	3	3	1	3	1	3	3
1	3	2	1	3	1	1	1	1	1	1	1	1	1	3	3	3	3	3	3	1	3	3	3	3	3	1	1	1	3	1	3	3	3	3	1	3	3	3	1	3	3	1	1	1	3	1	3	1	1
1	1	3	3	3	3	1	3	3	3	3	3	1	3	3	1	3	3	3	3	3	3	3	3	3	3	3	NA	NA	1	3	3	1	3	3	1	2	3	3	3	3	3	3	NA	3	3	3	3	3	3
3	3	1	1	1	3	3	1	3	3	3	3	3	3	3	1	3	3	3	3	3	3	3	3	3	3	1	3	NA	1	1	2	1	3	3	3	3	3	3	3	3	3	3	3	1	3	3	3	1	1
3	1	1	1	1	1	3	1	1	1	1	1	3	1	1	1	1	1	1	1	1	1	1	1	1	1	1	3	1	1	1	1	1	1	1	3	NA	1	1	1	1	1	1	3	1	1	1	1	1	1
1	1	1	1	1	1	1	1	1	1	1	1	1	1	1	1	1	1	1	1	1	1	1	1	1	1	1	1	1	1	1	1	1	1	1	1	1	1	1	1	1	1	1	1	1	1	1	1	1	1
1	3	3	3	3	3	1	3	3	3	3	3	1	3	3	3	3	3	3	1	3	3	3	3	3	1	3	1	3	3	3	3	3	1	3	1	2	3	3	3	3	1	3	1	3	3	3	3	3	3
1	3	3	3	3	3	1	3	3	3	3	3	1	3	3	3	3	3	3	3	3	3	3	3	3	3	3	1	3	3	3	3	3	3	3	1	2	3	3	3	3	3	3	1	3	3	3	3	3	3
1	1	1	1	1	1	1	1	2	2	2	1	1	2	1	1	1	1	1	1	1	1	1	1	1	1	1	1	2	1	1	1	1	1	1	1	1	3	1	1	1	1	2	1	1	1	1	1	1	3
1	NA	1	1	3	3	3	1	3	3	3	3	3	3	3	NA	3	3	3	3	1	3	1	3	1	3	3	1	NA	NA	1	3	3	3	3	1	3	1	1	3	1	3	3	3	1	3	3	3	3	1
1	3	3	1	1	3	1	1	1	1	1	3	1	1	3	3	1	1	3	3	1	1	1	1	1	3	1	3	3	3	3	3	3	3	3	3	1	1	3	1	3	3	1	1	1	1	1	3	1	3
3	3	2	1	1	3	1	1	3	3	3	3	1	3	3	3	3	3	3	3	3	3	NA	3	NA	3	3	3	3	3	3	3	3	3	3	3	3	3	3	3	3	3	3	1	1	3	NA	3	3	3
1	1	1	1	1	3	1	1	1	1	1	3	1	1	3	3	1	3	3	3	1	1	3	3	3	3	1	1	1	3	1	3	1	3	3	1	3	1	3	1	3	3	1	1	1	3	1	3	1	3
3	3	1	1	1	3	3	1	3	3	3	3	3	3	3	1	3	3	3	3	3	NA	3	3	3	3	1	3	NA	1	1	3	1	3	1	3	3	3	3	NA	3	3	3	3	1	3	3	3	1	3
3	1	3	3	1	1	3	3	1	1	1	1	3	1	3	3	NA	3	3	1	1	1	1	1	1	1	3	1	1	3	1	2	1	1	3	1	NA	3	1	1	3	1	1	3	1	3	3	1	3	3
1	3	3	3	3	3	3	3	3	3	3	3	3	3	3	3	3	3	3	3	3	3	3	3	3	3	3	3	3	3	3	2	3	3	3	3	2	3	3	3	3	3	3	3	3	3	3	3	3	3
1	1	2	3	1	3	1	3	3	3	3	3	1	3	1	3	1	3	3	1	1	1	3	1	3	1	1	1	NA	3	1	2	1	1	3	1	3	3	1	1	NA	1	3	1	1	1	1	1	3	3
3	3	2	3	3	3	1	3	3	3	3	3	1	3	1	3	3	3	3	3	1	1	3	1	3	3	1	1	1	3	1	2	3	3	3	1	2	3	1	1	1	3	3	1	1	3	1	3	3	3
3	3	1	1	3	1	1	1	3	3	3	1	1	3	1	1	3	1	1	3	1	1	3	1	3	3	1	1	1	1	1	2	1	3	1	1	2	1	1	1	1	3	3	1	1	3	1	3	1	1
1	1	3	3	1	3	1	3	1	1	1	3	1	1	1	3	1	3	3	1	1	1	3	1	3	1	1	1	1	3	1	2	3	1	3	1	3	3	1	1	1	1	1	1	1	1	1	1	3	3
3	3	2	1	3	1	3	1	3	3	3	1	3	3	3	3	3	3	3	3	3	3	3	3	3	3	3	3	3	3	3	3	3	3	3	3	2	3	3	3	3	3	3	3	3	3	3	3	3	3
1	1	3	3	1	3	3	3	3	3	3	3	3	3	3	3	3	3	3	1	3	3	3	3	3	3	3	3	3	3	3	2	3	3	3	3	3	1	3	3	3	3	3	3	3	1	3	1	3	3
3	3	3	3	3	1	3	3	3	3	3	1	3	3	3	1	1	1	3	3	3	3	3	3	3	1	1	3	3	1	3	3	3	1	1	3	3	3	1	3	3	1	3	3	1	3	3	3	1	1
1	3	3	3	3	1	3	3	3	3	3	1	3	1	3	3	1	3	3	3	1	3	3	3	3	1	3	1	3	3	3	3	3	1	3	3	3	3	3	3	3	1	3	3	3	3	3	3	3	3
3	3	2	3	3	1	1	3	3	3	3	1	1	3	1	3	1	3	3	3	3	3	1	1	1	1	3	1	3	3	3	3	3	1	3	3	1	3	3	1	3	1	3	1	3	3	3	3	3	1
3	3	3	1	3	3	1	1	3	3	3	3	1	3	3	3	3	3	3	3	3	3	3	3	3	3	3	3	3	3	3	3	1	3	3	3	1	1	3	3	1	3	3	1	3	3	1	3	3	3
1	3	2	3	3	1	3	3	1	1	1	1	3	1	3	1	3	1	3	3	1	3	1	3	1	3	1	3	NA	1	1	3	3	3	1	1	3	3	1	3	3	3	1	3	3	1	3	3	1	3
1	1	1	1	1	1	3	1	1	1	1	1	3	1	3	1	1	1	1	1	1	1	1	1	1	1	1	1	NA	1	1	1	1	1	1	1	2	1	1	1	1	1	1	3	1	1	1	1	1	1
3	1	1	1	1	3	1	1	1	1	1	3	1	3	1	1	3	1	3	1	3	3	3	3	3	1	1	1	3	1	3	1	3	1	1	1	3	1	3	3	NA	1	1	1	1	3	1	3	1	3
1	1	1	1	1	1	1	1	1	1	1	1	1	1	1	1	1	1	1	1	1	1	1	1	1	1	1	1	1	1	1	1	1	1	1	1	1	3	1	1	1	1	1	1	1	1	1	1	1	1
1	1	3	3	1	1	3	3	3	3	3	1	3	3	1	1	1	1	1	1	1	3	1	1	1	1	3	1	1	1	1	1	1	1	3	1	1	1	1	1	1	1	3	3	3	3	1	1	1	1
1	1	3	1	1	1	1	1	1	1	1	1	1	1	3	1	1	1	1	1	3	1	1	1	1	1	NA	1	1	1	1	1	1	1	1	1	3	1	1	1	3	1	NA	1	NA	1	1	1	1	1
2	1	2	2	2	2	1	1	1	1	1	1	2	2	3	2	3	2	3	1	1	2	2	1	2	3	2	3	1	1	1	2	3	3	1	3	3	3	2	2	2	3	3	2	1	2	2	1	1	2
1	1	2	1	1	1	1	1	1	1	1	1	1	1	3	1	3	1	3	1	1	1	1	1	1	3	1	3	1	1	1	1	3	3	1	3	3	3	1	1	1	3	3	1	1	1	1	1	1	1
3	3	1	3	1	3	3	3	3	3	3	3	3	3	3	3	1	3	1	3	3	3	3	3	3	1	3	1	3	3	3	2	3	1	3	1	2	3	3	3	1	1	3	3	3	3	3	3	3	1
3	1	2	3	1	1	1	3	1	1	1	1	1	1	1	3	1	3	1	3	1	3	1	1	1	1	3	1	2	3	3	2	1	1	1	1	1	1	1	3	1	1	1	1	3	1	3	1	3	1
1	3	2	3	1	1	3	3	3	3	3	1	3	1	3	1	3	1	3	3	3	3	1	3	1	3	3	3	3	1	3	1	3	3	3	3	2	3	3	3	3	3	3	3	3	1	1	3	1	3
3	3	3	3	3	3	1	3	3	3	3	3	1	3	3	1	3	1	1	3	3	3	3	3	3	1	3	1	3	1	3	2	1	1	3	3	3	1	3	3	1	1	3	1	1	3	1	3	1	3
1	3	2	3	1	1	1	3	3	3	3	1	1	1	3	1	3	1	1	3	1	3	1	3	1	1	3	1	3	1	3	1	1	1	3	3	1	1	3	3	1	1	3	1	1	1	1	3	1	3
3	3	3	3	3	3	3	3	3	3	3	3	3	3	3	3	3	3	3	3	3	3	3	3	3	3	3	3	3	3	3	3	3	3	3	3	3	3	3	3	3	3	3	3	3	3	3	3	3	3
1	1	3	3	1	1	1	3	1	1	1	1	1	1	3	3	1	3	1	1	1	1	1	1	1	3	1	3	1	3	1	2	3	3	1	1	1	3	1	1	1	3	1	1	3	1	3	3	3	1
1	1	2	3	1	1	1	3	1	1	1	1	1	1	3	1	1	1	1	1	1	1	1	1	1	3	1	1	1	1	1	1	3	3	1	1	1	1	1	1	1	3	1	1	3	1	1	3	1	1
3	3	2	2	3	3	3	2	3	3	3	3	3	3	2	3	3	3	3	3	3	3	3	3	3	2	3	3	3	3	3	3	NA	NA	3	3	3	3	3	3	3	2	3	3	2	3	3	2	3	3
1	1	2	3	1	1	1	3	1	1	1	1	1	1	3	1	1	1	1	1	1	1	1	1	1	3	1	1	1	1	1	1	3	3	1	1	1	1	1	1	1	3	1	1	3	1	1	3	1	1
1	3	3	3	3	3	3	3	1	1	1	3	3	3	3	3	3	3	3	3	3	1	3	3	3	3	3	3	1	3	1	3	3	3	3	3	3	3	3	1	3	3	3	3	3	3	3	3	3	3
3	1	1	1	3	1	1	1	3	3	3	1	1	3	1	1	1	1	1	1	1	3	3	3	3	1	1	1	3	1	3	1	1	1	1	1	1	1	1	3	1	1	1	1	1	3	1	1	1	1
3	1	3	3	3	3	3	3	1	1	1	3	3	3	1	3	1	3	3	1	3	3	3	1	3	1	3	3	NA	3	1	3	3	1	1	1	2	1	1	1	3	1	1	3	1	3	3	1	3	1
3	3	1	3	1	1	1	3	3	3	3	1	1	1	3	3	3	3	3	1	1	3	1	1	1	3	3	3	NA	3	3	3	1	3	3	3	1	1	1	3	1	3	3	1	3	1	3	3	3	1
1	1	1	3	3	3	NA	3	3	3	3	3	NA	3	1	3	3	3	3	NA	3	3	3	3	3	3	1	1	3	3	3	3	NA	3	1	1	2	NA	3	3	1	3	1	NA	1	3	3	1	3	3
1	3	2	3	3	3	3	3	3	3	3	3	3	3	3	3	3	3	3	3	3	3	3	3	3	3	1	1	3	3	3	3	3	3	3	3	2	3	3	3	1	3	3	3	3	3	3	3	3	3
1	1	1	3	3	3	1	3	3	3	3	3	1	3	1	3	3	3	3	1	3	3	3	3	3	3	1	1	3	3	3	3	1	3	1	1	2	1	3	3	1	3	1	1	1	3	3	1	3	3
1	1	1	1	1	1	1	1	1	1	1	1	1	1	1	1	1	1	1	1	3	1	1	1	1	1	1	1	1	1	1	1	1	1	1	1	1	1	3	1	3	1	1	1	1	1	1	1	1	3
3	1	3	1	1	1	3	1	1	1	1	1	3	1	1	1	1	1	1	3	1	1	1	1	1	1	3	3	1	1	1	1	3	1	1	1	2	3	1	1	1	1	1	3	1	1	1	1	1	1
1	3	2	3	3	3	3	3	3	3	3	3	3	3	3	3	3	3	3	3	3	3	3	3	3	3	1	1	3	3	3	3	3	3	3	3	3	3	3	3	3	3	3	3	3	3	3	3	3	3
1	1	1	3	3	1	1	3	3	3	3	1	1	3	1	1	3	1	3	1	3	3	3	3	3	3	1	1	3	1	3	2	1	3	1	1	3	1	3	3	3	3	1	1	1	3	1	1	1	3
1	1	1	1	3	3	1	1	1	1	1	3	1	1	1	3	1	1	1	1	3	1	1	1	1	3	1	1	NA	3	1	2	1	3	1	1	1	1	3	1	1	3	1	1	1	3	1	3	3	3
1	3	2	3	3	1	3	3	3	3	3	1	3	3	3	1	3	1	1	3	3	1	1	3	1	1	1	3	3	1	3	1	3	1	1	3	3	3	1	3	1	1	3	3	3	3	1	3	1	3
3	3	2	3	3	1	1	3	3	3	3	1	1	1	3	3	3	1	3	3	1	3	3	3	3	3	3	3	NA	3	3	2	3	3	1	3	2	1	3	3	3	3	3	1	3	3	1	1	3	3
1	3	3	3	3	1	3	3	3	3	3	1	3	3	3	3	3	3	1	3	3	3	3	3	3	3	1	3	3	3	3	2	3	3	1	3	3	3	3	3	3	3	3	3	3	3	3	3	3	3
3	3	2	1	1	3	1	1	1	1	1	3	1	1	3	1	3	1	3	3	1	3	3	3	3	1	3	1	NA	1	1	2	1	1	3	3	3	3	1	1	1	1	3	1	3	1	3	1	1	1
1	1	2	1	3	1	3	1	3	3	3	1	3	3	1	3	NA	1	1	1	3	1	1	1	1	3	1	3	NA	3	3	2	3	3	1	1	1	1	3	3	3	3	1	3	1	1	1	3	3	3
1	3	3	1	3	1	1	1	3	3	3	1	1	1	3	3	3	1	1	3	1	1	3	1	3	1	1	1	NA	3	3	2	3	1	1	1	3	3	1	3	3	1	3	1	3	1	3	3	3	1
1	3	3	1	3	1	1	1	3	3	3	1	1	1	3	3	3	1	1	3	1	1	3	1	3	1	1	1	3	3	3	2	3	1	1	1	3	3	1	3	3	1	3	1	3	1	3	3	3	1
1	1	3	1	3	1	3	1	1	1	1	1	3	1	1	NA	1	3	3	1	1	3	1	1	1	NA	1	1	3	NA	1	2	1	NA	3	1	3	1	NA	1	NA	NA	1	3	1	NA	3	NA	NA	3
3	3	3	1	3	3	1	1	3	3	3	3	1	3	3	3	1	3	3	3	3	3	3	3	3	3	1	3	NA	3	3	3	3	3	3	3	3	3	3	3	3	3	3	1	3	3	1	3	3	3
1	3	1	1	3	3	1	1	1	1	1	3	1	3	1	1	3	3	1	1	3	1	3	3	3	1	1	3	NA	1	1	1	3	1	1	3	1	1	1	1	1	1	1	1	1	1	3	3	1	1
1	1	2	3	1	1	3	3	1	1	1	1	3	3	3	1	3	3	1	1	3	1	1	1	1	1	3	1	NA	1	3	2	3	1	1	1	1	1	1	1	1	1	1	3	1	3	3	3	1	3
3	1	3	3	1	3	3	3	1	1	1	3	3	3	1	3	3	3	3	3	3	1	3	1	3	3	3	3	3	3	3	2	1	3	3	1	3	1	3	3	3	3	3	3	1	3	3	3	3	3
3	3	3	3	1	3	3	3	3	3	3	3	3	3	3	3	3	3	3	3	3	3	3	3	3	3	3	3	3	3	3	3	3	3	3	3	2	3	3	3	3	3	3	3	1	3	3	3	3	3
2	3	NA	2	2	3	2	2	2	2	2	3	2	2	2	2	2	2	2	2	2	2	3	2	3	3	2	2	2	2	2	2	2	3	2	2	NA	2	2	2	2	3	2	2	2	2	2	2	2	2
1	NA	1	2	1	NA	1	2	1	1	1	NA	1	1	1	1	2	1	1	1	1	1	1	1	NA	NA	1	1	2	1	2	1	1	NA	2	1	1	1	2	2	1	NA	1	1	1	1	2	1	1	1
3	NA	3	3	1	3	3	3	1	1	1	3	3	3	1	1	3	3	1	3	3	1	NA	1	NA	NA	1	3	3	1	3	1	1	NA	3	1	3	1	3	3	3	NA	3	3	1	3	3	3	1	3
3	3	3	3	3	3	1	3	3	3	3	3	1	3	3	3	3	1	3	3	3	3	1	3	1	1	3	3	3	3	3	3	3	1	3	3	3	3	3	3	3	1	3	1	3	3	3	3	3	3
3	1	3	3	3	3	1	3	3	3	3	3	1	3	3	1	3	3	1	3	3	3	3	3	3	3	3	3	3	1	3	3	3	3	1	3	3	1	3	3	3	3	1	1	1	3	3	1	1	3
3	3	2	1	1	1	1	3	1	1	1	1	1	1	1	1	1	3	1	3	1	1	3	3	3	3	3	1	3	1	1	3	3	1	3	3	2	3	3	3	1	1	3	1	3	3	3	1	1	1
1	3	3	3	3	3	3	3	3	3	3	3	3	3	3	3	3	3	3	1	3	3	1	3	1	3	3	3	3	3	3	3	3	3	1	3	3	1	3	3	3	3	3	3	3	3	3	3	3	3
3	3	2	3	3	3	3	3	1	1	1	3	3	1	1	3	1	3	3	3	3	1	3	3	3	3	3	1	3	3	1	3	3	1	3	3	1	3	3	3	1	1	3	3	3	3	3	3	3	1
3	1	2	3	3	3	3	1	3	3	3	3	3	3	1	3	3	1	3	3	3	1	1	3	1	1	1	3	NA	3	3	3	3	3	1	3	2	1	1	1	3	3	1	3	1	3	1	3	3	3
1	3	NA	1	1	1	1	1	3	3	3	1	1	3	3	1	3	3	1	1	1	3	3	1	3	3	3	3	3	1	3	3	1	3	1	1	3	3	1	3	3	3	3	1	3	3	3	1	1	3
1	3	2	1	1	1	1	1	3	3	3	1	1	1	3	1	3	3	1	1	1	3	1	1	1	3	3	3	3	1	1	2	1	3	1	1	3	3	1	3	NA	3	3	1	3	3	3	1	1	1
3	1	2	1	1	3	3	3	1	1	1	3	3	1	3	1	1	1	3	3	3	1	1	3	1	1	1	1	1	1	1	3	3	1	3	3	2	3	3	1	NA	1	1	3	1	3	1	1	1	1
1	3	3	3	3	1	1	3	3	3	3	1	1	3	3	3	3	3	1	1	1	3	3	3	3	3	3	3	3	3	3	3	3	3	1	3	3	3	3	3	NA	3	3	1	3	3	3	3	3	3
1	3	2	3	3	1	1	1	3	3	3	1	1	3	3	3	3	3	1	1	1	3	3	1	3	3	3	3	3	3	3	2	1	3	1	1	3	3	1	3	NA	3	3	1	3	3	3	3	3	3
3	3	3	3	3	1	1	3	3	3	3	1	1	3	3	3	3	3	1	3	1	3	3	3	3	3	3	3	3	3	3	3	3	3	1	3	3	3	3	3	3	3	3	1	3	3	3	3	3	3
3	1	3	3	3	3	1	3	1	1	1	3	1	1	3	3	3	1	1	3	1	3	3	3	3	3	3	3	3	3	3	3	3	3	3	3	3	1	3	3	3	3	1	1	1	3	3	3	3	3
1	3	2	1	1	1	1	1	1	1	1	1	1	3	3	3	1	1	1	1	1	1	1	1	1	3	3	1	1	3	3	2	1	3	1	1	1	1	1	1	1	3	1	1	1	1	1	1	3	1
1	1	1	1	1	1	1	1	1	1	1	1	1	1	1	1	3	1	1	1	1	1	1	1	1	1	1	1	1	1	1	1	1	1	1	1	1	3	3	1	1	1	1	1	1	3	1	1	1	1
1	3	3	3	3	3	3	1	3	3	3	3	3	3	3	3	3	3	1	3	1	1	3	3	1	3	3	3	3	3	3	3	3	3	1	3	2	3	3	3	3	3	3	3	3	3	3	3	3	3
3	1	1	1	1	1	1	3	1	1	1	1	1	1	1	1	1	1	1	1	1	3	1	1	1	1	1	1	1	1	1	1	1	1	3	1	1	1	1	1	1	1	1	1	1	1	1	1	1	1
1	3	1	1	1	1	1	1	3	3	3	1	1	1	3	1	3	1	1	3	1	1	1	1	1	3	3	1	1	1	1	1	1	3	1	1	1	3	3	1	1	3	3	1	3	3	1	1	1	1
1	3	1	3	3	1	3	1	3	3	3	1	3	1	3	1	3	3	3	3	3	1	3	3	3	3	3	3	3	1	1	3	1	3	1	1	3	3	3	3	1	3	3	3	3	3	3	1	1	1
3	3	3	3	3	3	1	3	3	3	3	3	1	3	3	3	3	3	3	3	3	3	1	3	3	3	3	3	3	3	3	2	3	3	3	3	3	3	3	3	3	3	3	1	3	3	3	3	3	3
3	3	2	3	3	3	3	3	3	3	3	3	3	3	3	3	1	3	3	3	3	3	3	3	3	3	3	3	3	3	3	3	3	3	3	1	3	1	1	3	1	3	3	3	3	1	3	3	3	3
1	3	3	1	1	3	3	1	3	3	3	3	3	3	3	3	3	1	3	3	3	3	3	1	3	3	3	3	NA	3	3	3	3	3	1	3	3	1	3	3	3	3	3	3	3	1	1	1	3	3
3	1	1	3	3	1	3	3	1	1	1	1	3	1	1	1	3	3	1	1	1	1	1	3	1	1	1	1	NA	1	3	2	1	1	3	1	1	3	1	1	NA	1	1	3	1	3	3	3	1	1
3	1	1	3	3	1	3	3	1	1	1	1	3	1	1	3	3	3	3	1	1	1	1	3	3	3	3	1	NA	3	3	2	3	3	3	1	1	3	1	3	1	3	1	3	1	3	3	3	1	1
3	3	2	1	1	3	1	3	3	3	3	3	1	3	3	1	3	3	1	3	3	3	3	3	1	1	1	3	3	1	3	2	1	1	3	3	3	3	3	1	3	1	3	1	3	3	3	1	1	3
1	1	1	1	1	3	3	1	1	1	1	3	3	1	1	1	1	1	3	1	1	1	1	1	3	3	3	1	1	1	1	2	1	3	1	3	1	1	1	1	1	3	1	3	1	1	1	1	1	1
1	1	1	1	1	3	3	1	1	1	1	3	3	1	1	1	1	1	3	1	1	1	1	1	3	3	3	1	1	1	1	2	1	3	1	3	1	1	1	1	1	3	1	3	1	1	1	1	1	1
3	1	3	1	1	3	3	3	1	1	1	3	3	1	1	3	1	3	1	1	1	1	3	3	1	1	1	3	3	3	1	2	1	1	3	3	3	3	1	3	1	1	1	3	3	3	3	3	1	1
NA	1	1	3	3	3	NA	1	1	1	1	3	NA	3	1	1	1	3	3	1	3	1	1	NA	3	1	1	1	NA	1	3	1	3	1	1	3	2	3	1	3	NA	1	1	3	3	3	1	1	3	3
1	1	1	3	3	3	1	1	3	3	3	3	1	1	3	3	3	3	3	3	1	3	3	1	3	3	3	3	1	3	1	2	1	3	1	3	1	3	3	1	1	3	1	3	3	3	1	3	3	3
1	3	1	3	NA	1	1	1	3	3	3	1	1	1	1	1	3	1	1	3	3	3	3	1	1	1	1	3	NA	1	3	1	1	1	1	1	1	3	3	3	1	1	3	1	1	1	1	3	3	1
1	3	1	3	3	1	1	1	3	3	3	1	1	1	1	1	3	1	1	3	3	3	3	1	1	1	1	3	NA	1	3	1	1	1	1	1	1	3	3	3	1	1	3	1	1	1	1	3	3	1
2	1	2	1	1	1	1	2	1	1	1	1	1	1	1	1	1	1	1	1	1	1	1	1	1	1	1	1	1	1	1	1	1	1	2	2	2	1	1	1	2	1	1	1	1	1	1	1	1	1
1	2	1	2	2	2	1	1	2	2	2	2	1	2	2	1	2	1	2	2	2	2	2	2	2	1	1	3	NA	1	2	1	3	1	1	1	1	2	2	2	1	1	2	1	1	1	1	2	2	1
1	1	1	1	1	3	1	1	1	1	1	3	1	1	1	1	1	1	1	1	1	1	1	NA	1	1	1	1	3	1	1	1	1	1	1	1	1	3	1	1	1	1	1	1	1	1	3	3	1	1
1	3	3	3	3	NA	3	1	3	3	3	NA	3	3	3	3	3	3	3	3	3	3	3	3	3	3	3	3	3	3	3	2	1	3	NA	3	3	3	NA	3	NA	3	3	3	3	3	3	3	3	3
1	3	2	3	3	1	3	1	1	1	1	1	3	1	3	3	1	1	3	1	3	1	1	3	3	1	1	1	NA	3	3	3	NA	1	1	1	2	3	3	1	3	1	3	3	NA	3	1	1	3	1
3	3	2	3	3	3	3	3	3	3	3	3	3	3	3	3	3	3	1	3	1	3	3	3	1	3	3	3	3	3	1	2	3	3	3	3	2	3	3	3	3	3	3	3	3	3	3	3	1	3
3	3	2	3	3	3	3	3	3	3	3	3	3	3	3	3	3	3	3	3	1	3	3	3	3	3	3	3	3	3	1	2	3	3	3	3	3	3	3	3	3	3	3	3	3	3	3	3	1	3
3	3	2	3	3	3	3	3	3	3	3	3	3	3	3	3	3	3	3	3	1	3	3	3	3	3	3	3	3	3	1	2	3	3	3	3	3	3	3	3	3	3	3	3	3	3	3	3	1	3
3	3	2	3	3	3	3	3	3	3	3	3	3	3	3	3	3	3	3	3	1	3	3	3	3	3	3	3	3	3	1	2	3	3	3	3	3	3	3	3	3	3	3	3	3	3	3	3	1	3
1	1	2	1	1	1	1	1	1	1	1	1	1	1	1	1	1	1	1	1	3	1	1	1	1	1	1	1	1	1	3	2	1	1	1	1	1	1	1	1	1	1	1	1	1	1	1	1	3	1
1	1	2	1	1	1	1	1	1	1	1	1	1	1	1	3	1	1	NA	1	3	1	1	3	1	1	3	1	1	3	3	NA	3	3	1	1	2	3	1	1	3	3	1	3	3	1	1	1	3	1
NA	1	3	1	1	3	1	1	3	3	3	3	1	3	3	1	1	1	1	3	1	1	1	1	1	1	1	1	1	1	1	1	1	1	3	1	2	1	1	1	1	1	1	1	1	1	1	1	1	3
3	1	2	1	1	3	1	1	3	3	3	3	1	3	1	1	1	1	1	3	1	1	1	1	1	NA	1	1	1	1	1	1	1	1	3	1	1	1	1	1	1	1	1	1	1	1	NA	1	1	3
3	1	2	1	1	1	3	1	3	3	3	1	3	3	1	1	1	1	1	3	1	1	1	1	1	1	1	1	NA	1	1	1	1	1	3	1	1	1	1	1	1	1	1	1	1	3	3	1	1	1
3	1	2	1	1	1	1	1	3	3	3	1	1	1	1	1	1	1	1	3	1	1	1	1	1	1	1	1	3	1	1	1	1	1	3	1	3	1	1	1	1	1	1	1	1	1	3	1	1	1
1	1	1	3	3	1	3	1	1	1	1	1	3	3	1	1	1	1	1	1	1	1	1	1	1	1	1	1	1	1	1	1	1	1	1	1	1	1	3	1	1	1	1	1	1	1	1	1	1	1
3	1	2	3	3	3	3	3	3	3	3	3	3	3	3	3	3	3	3	3	1	3	3	3	3	3	3	3	NA	3	3	3	3	3	3	3	1	3	3	3	3	3	1	1	1	3	3	3	3	3
3	3	1	3	3	3	3	3	3	3	3	3	3	3	3	1	3	3	3	3	3	3	3	1	3	3	1	3	NA	1	1	2	1	1	3	3	2	3	3	3	1	1	3	1	1	3	3	3	1	1
1	3	3	3	3	1	3	1	1	1	1	1	3	3	1	3	1	1	1	1	3	1	1	3	1	1	3	1	NA	3	3	2	3	3	1	1	3	1	3	1	3	3	3	3	3	1	1	1	3	3
1	3	3	3	3	1	3	1	1	1	1	1	3	3	1	3	1	1	1	1	3	1	1	3	1	1	3	1	NA	3	3	2	3	3	1	1	3	1	3	1	3	3	3	3	3	1	1	1	3	3
3	1	1	1	1	3	1	3	3	3	3	3	1	1	3	1	3	3	3	3	1	3	3	1	3	3	1	3	3	1	1	2	1	1	3	3	1	3	1	3	1	1	1	1	1	3	3	3	1	1
3	3	1	1	1	3	1	3	3	3	3	3	1	1	3	1	3	3	3	3	3	3	3	1	3	3	1	3	3	1	1	2	1	1	3	3	2	3	1	3	1	1	3	1	1	3	3	3	1	1
1	3	3	3	3	1	3	1	1	1	1	1	3	3	1	3	1	1	1	1	3	1	1	3	1	1	3	1	NA	3	3	2	3	3	1	1	3	1	3	1	NA	3	3	3	3	1	1	1	3	3
3	1	3	3	3	3	3	3	3	3	3	3	3	3	3	3	3	3	3	3	1	3	3	3	3	3	3	3	3	3	3	3	3	3	3	3	3	3	3	3	3	3	1	3	3	3	3	3	3	3
1	3	3	3	3	1	3	1	1	1	1	1	3	3	1	3	1	1	1	1	3	1	1	3	1	1	3	1	NA	3	3	2	3	3	1	1	2	1	3	1	3	3	3	3	3	1	1	1	3	3
3	1	1	1	1	3	1	1	3	3	3	3	1	1	3	1	1	3	1	3	1	3	3	1	1	3	1	3	NA	1	1	1	1	1	3	1	1	3	1	3	NA	1	1	1	1	3	3	3	1	1
1	1	3	3	3	1	3	3	1	1	1	1	3	3	3	3	3	3	NA	1	1	3	3	3	NA	3	3	3	1	3	3	3	3	3	1	3	3	3	3	3	3	3	1	3	3	3	1	3	3	3
3	3	2	3	3	3	3	3	3	3	3	3	3	3	3	3	3	1	3	3	3	1	1	3	3	1	3	1	NA	3	3	3	3	3	3	3	2	3	3	3	3	3	3	3	3	1	3	3	3	3
1	1	1	3	3	1	3	1	1	1	1	1	3	1	1	1	1	1	3	1	1	1	1	1	3	1	1	1	1	1	1	1	1	1	1	1	1	1	3	1	1	1	1	1	1	1	1	3	1	1
1	1	3	3	3	3	3	1	1	1	1	3	3	1	1	1	1	1	3	1	1	1	1	NA	3	1	1	1	1	1	1	1	1	1	1	1	2	1	3	3	1	1	1	1	1	NA	1	3	1	1
1	3	2	3	3	1	3	1	1	1	1	1	3	3	3	3	1	3	3	1	3	3	3	3	3	3	3	3	NA	3	3	2	3	3	1	1	2	3	3	1	3	3	3	3	3	1	1	3	3	3
3	1	3	3	3	3	3	3	3	3	3	3	3	1	1	3	3	3	3	3	3	3	3	1	3	3	3	3	3	3	3	3	3	3	3	3	3	1	3	3	3	3	1	1	1	3	3	3	3	3
1	1	1	1	1	1	1	1	1	1	1	1	1	1	1	3	1	1	1	1	1	1	1	1	1	1	3	1	1	3	1	2	3	3	1	1	2	1	1	1	3	3	1	1	1	1	1	1	3	3
3	1	2	1	1	3	3	1	3	3	3	3	3	1	1	1	3	1	1	3	1	1	1	1	1	1	1	1	3	1	1	1	1	1	3	1	2	1	1	3	1	1	1	1	1	1	3	1	1	1
1	3	2	3	3	1	1	3	1	1	1	1	1	3	3	3	1	3	3	1	3	3	3	3	3	3	3	3	NA	3	3	3	3	3	1	3	2	3	3	1	3	3	3	3	3	3	1	3	3	3
1	3	2	3	3	1	1	3	1	1	1	1	1	3	3	3	1	3	3	1	3	3	3	3	3	3	3	3	NA	3	3	3	3	3	1	3	2	3	3	1	3	3	3	3	3	3	1	3	3	3
1	3	3	3	3	1	1	3	1	1	1	1	1	3	3	3	3	3	3	1	3	3	3	3	3	3	3	3	NA	3	3	3	3	3	1	3	3	3	3	1	3	3	3	3	3	3	1	3	3	3
3	2	3	3	3	3	3	2	3	3	3	3	3	3	3	2	3	3	3	3	3	3	3	2	3	3	2	3	3	2	3	2	2	2	3	3	3	2	3	3	2	2	2	2	2	3	3	3	2	NA
3	3	1	3	3	3	3	3	3	3	3	3	3	3	1	1	3	3	3	3	3	1	3	3	3	1	1	3	NA	1	3	2	1	1	3	3	3	3	3	3	3	1	3	1	1	1	3	3	1	1
1	1	3	3	3	3	3	1	3	3	3	3	3	3	1	3	3	1	3	3	3	3	1	3	3	3	3	1	NA	3	3	3	3	3	1	3	3	1	3	1	3	3	1	3	3	3	1	3	3	3
1	1	1	1	1	3	1	1	1	1	1	3	1	1	1	3	1	1	3	1	1	1	3	1	3	3	3	3	NA	3	1	2	1	3	1	1	2	1	1	1	1	3	1	1	1	3	1	1	1	1
1	1	2	1	1	3	1	1	1	1	1	3	1	1	3	3	3	3	1	1	3	1	3	1	1	3	3	3	1	3	1	2	1	3	1	3	2	1	3	1	3	3	1	1	1	3	1	1	1	1
3	3	2	3	3	3	1	3	1	1	1	3	1	1	1	3	3	1	1	1	3	1	3	NA	1	3	3	3	NA	3	1	2	1	3	3	1	2	3	3	1	NA	3	3	1	1	3	3	NA	3	1
1	1	1	NA	NA	1	1	1	1	1	1	1	1	1	1	3	1	1	1	1	1	1	3	NA	1	3	3	3	1	3	1	2	1	3	1	1	2	1	3	1	1	3	1	1	1	1	1	NA	NA	1
1	1	1	1	1	1	1	1	1	1	1	1	1	1	1	NA	1	1	1	1	1	NA	3	1	1	NA	3	3	1	NA	1	2	1	3	1	3	1	1	3	1	1	NA	1	1	1	NA	1	1	1	1
3	1	2	1	1	1	3	3	3	NA	3	1	3	1	1	1	1	1	1	3	3	3	1	1	1	1	1	1	3	1	1	2	1	1	3	1	1	3	1	1	1	1	1	3	1	1	3	3	1	1
3	1	2	1	1	3	3	3	3	3	3	3	3	3	1	3	1	3	1	3	3	3	1	1	1	3	1	1	3	3	1	2	1	1	3	3	3	3	3	1	3	1	1	3	1	1	3	3	3	3
1	1	1	1	1	3	1	1	3	3	3	3	1	3	1	3	1	3	1	3	1	1	1	1	1	1	1	1	1	3	1	1	1	1	3	3	3	1	1	1	1	1	1	1	1	1	1	3	3	3
1	1	1	1	1	NA	1	1	1	1	1	NA	1	NA	3	1	1	1	1	1	1	1	1	1	1	1	3	1	1	1	1	1	1	3	1	1	3	1	1	1	1	3	1	1	1	1	1	1	NA	1
1	1	1	2	2	1	1	2	2	2	2	1	2	1	1	1	1	1	1	2	2	2	1	1	1	1	1	1	NA	1	1	2	3	1	2	1	2	1	1	1	1	1	1	1	2	1	1	2	1	1
3	3	3	3	3	3	3	3	3	3	3	3	3	3	3	NA	3	3	3	3	3	3	NA	3	3	3	3	NA	3	NA	NA	3	3	3	3	3	2	3	NA	3	NA	3	3	3	NA	3	3	3	3	3
1	3	1	3	3	3	3	3	3	3	3	3	1	3	1	1	1	1	3	3	1	3	1	3	3	1	1	1	3	1	1	3	3	1	3	1	3	1	1	1	1	1	3	3	3	3	3	3	3	3
1	3	2	1	1	3	3	3	3	3	3	3	1	3	1	3	1	3	3	3	3	3	3	3	3	3	3	3	1	3	3	2	1	3	3	3	2	3	3	1	3	3	3	3	3	3	1	3	3	1
1	1	2	1	1	1	1	1	1	1	1	1	1	1	3	1	3	1	1	1	1	1	1	1	1	1	1	1	3	1	1	2	1	1	1	1	2	1	1	3	1	1	1	1	1	1	3	1	1	3
NA	1	2	1	1	1	1	1	1	1	1	1	1	1	3	1	3	1	1	1	1	1	1	1	1	1	1	1	NA	1	1	2	1	1	1	1	2	1	1	3	1	1	1	1	1	1	3	1	1	3
3	3	3	3	3	1	3	3	3	3	3	1	3	3	3	3	3	3	3	3	3	3	3	3	3	3	3	3	3	3	3	2	3	3	3	3	3	3	3	3	3	3	3	3	3	3	3	3	1	3
1	1	2	1	1	1	1	1	1	1	1	1	1	1	3	1	3	3	1	1	1	1	1	1	1	3	3	1	3	1	1	2	1	3	1	1	2	3	1	3	NA	3	1	1	3	1	3	1	1	3
1	1	1	1	1	3	1	1	1	1	1	3	1	1	3	1	3	1	1	1	1	1	1	1	1	1	1	1	1	1	1	3	1	1	1	1	1	1	1	1	1	1	1	1	1	1	1	1	3	3
1	3	2	1	1	3	3	3	1	1	1	3	3	3	3	3	3	1	3	1	1	3	3	3	3	1	1	3	1	3	3	3	1	1	1	1	3	1	3	1	1	1	3	3	1	3	1	3	3	3
1	1	1	1	1	1	1	1	3	3	3	1	1	1	1	1	1	1	1	3	1	1	1	1	1	1	1	1	1	1	1	1	3	1	3	1	1	1	1	1	3	1	1	1	1	1	1	1	1	1
1	1	1	1	1	3	1	3	1	1	1	3	1	1	3	1	3	1	3	1	1	3	3	3	3	1	1	3	1	1	3	3	1	1	1	1	3	1	1	1	1	1	1	1	1	1	1	3	3	3
3	3	3	3	3	3	3	3	3	3	3	3	3	3	3	3	3	3	3	3	3	3	3	3	3	3	3	3	3	3	3	2	3	3	3	3	3	3	3	3	3	3	3	3	3	3	3	3	3	3
3	3	3	3	3	1	3	3	3	3	3	1	3	3	1	3	1	3	3	3	3	3	3	1	3	3	3	3	3	3	3	1	3	3	3	3	3	3	3	3	3	3	3	3	3	3	3	3	1	1
3	3	3	3	3	1	3	3	3	3	3	1	3	3	1	3	1	3	3	3	3	3	3	1	3	3	3	3	3	3	3	1	3	3	3	3	3	3	3	3	3	3	3	3	3	3	3	3	1	1
1	1	1	1	1	3	1	1	1	1	1	3	1	1	3	1	3	1	1	1	1	1	1	3	1	1	1	1	1	1	1	3	1	1	1	1	1	1	1	1	1	1	1	1	1	1	1	1	3	3
1	1	1	1	1	3	1	1	1	1	1	3	1	1	3	1	3	1	1	1	1	1	1	3	1	1	1	1	1	1	1	3	1	1	1	1	2	1	1	1	1	1	1	1	1	1	1	1	3	3
3	1	1	1	1	1	1	1	1	1	1	1	1	1	1	1	1	1	1	1	1	1	1	1	1	1	1	1	1	1	1	1	1	1	1	1	1	1	1	1	1	1	1	1	1	1	1	1	1	1
3	3	1	1	1	1	3	3	1	1	1	1	1	1	3	1	1	1	3	1	1	3	3	1	3	1	1	3	NA	1	1	1	3	1	1	1	2	1	3	1	NA	1	3	3	1	3	3	3	1	1
1	1	2	3	3	3	1	1	3	3	3	3	1	3	3	1	3	1	1	3	3	1	3	3	1	3	3	3	3	1	3	3	3	3	3	1	3	3	1	3	1	3	1	1	1	1	3	1	3	3
1	1	1	1	1	3	3	3	1	1	1	3	3	1	1	3	1	3	3	1	1	3	1	1	3	1	1	1	1	3	1	1	1	1	1	3	1	1	3	3	3	1	1	3	1	3	1	3	3	1
1	1	1	1	1	1	1	1	3	3	3	1	1	1	1	1	1	1	1	3	1	1	3	1	1	1	1	3	1	1	1	2	3	1	3	1	3	3	1	1	1	1	1	1	1	1	1	1	1	1
1	1	3	3	3	3	3	3	3	3	3	3	3	3	3	3	3	3	3	3	3	3	3	3	3	3	3	3	3	3	3	3	3	3	3	3	3	3	3	3	3	3	1	3	3	3	3	3	3	3
3	1	3	3	3	3	3	1	3	3	3	3	3	3	1	1	3	1	1	3	3	1	1	1	1	3	3	1	3	1	3	3	3	3	3	3	3	3	3	3	3	3	1	3	3	3	3	1	3	3
3	3	3	1	1	3	3	3	1	1	1	3	3	3	3	1	3	3	3	1	3	3	3	1	3	3	3	3	3	1	1	3	3	3	3	3	3	3	3	1	3	3	3	3	3	3	3	3	1	1
3	3	3	1	1	3	3	3	1	1	1	3	3	3	3	1	3	3	3	1	3	3	3	1	3	3	3	3	3	1	1	3	3	3	3	3	3	3	3	1	3	3	3	3	3	3	3	3	1	1
1	1	1	3	3	1	1	1	3	3	3	1	1	1	1	3	1	1	1	3	3	3	1	3	1	1	1	1	1	3	3	1	3	1	1	1	1	1	1	3	1	1	1	1	1	1	1	1	3	3
1	3	3	1	1	3	3	1	3	3	3	3	3	3	1	3	1	1	1	3	3	3	3	3	1	3	3	3	3	3	1	2	3	3	3	1	1	3	3	3	NA	3	3	3	1	NA	3	3	3	1
3	3	2	1	1	1	3	1	3	3	3	1	3	3	1	3	3	1	1	3	1	1	1	1	1	1	1	1	3	3	1	2	1	1	3	1	1	3	1	1	1	1	3	3	3	1	3	3	1	3
3	3	3	3	3	3	3	3	3	3	3	3	3	3	3	3	3	3	3	3	3	3	3	3	3	3	3	3	NA	3	1	3	3	3	3	3	3	3	3	3	3	3	3	3	3	3	3	3	3	3
1	3	3	3	3	3	3	3	1	1	3	3	3	3	3	3	3	3	3	3	3	3	3	3	3	3	3	3	3	3	3	3	3	3	3	3	3	1	3	3	3	3	3	3	1	3	3	3	3	3
3	3	3	3	3	3	3	3	3	3	3	3	3	3	3	3	3	3	3	3	3	3	3	3	3	3	3	3	3	3	3	3	3	3	3	3	3	3	3	3	3	3	3	3	3	3	3	3	3	1
1	3	2	1	1	3	3	3	1	1	1	3	3	3	1	3	1	3	3	1	3	3	3	1	3	3	3	3	3	3	3	2	1	3	3	1	2	1	3	3	NA	3	3	3	1	3	3	1	1	3
1	3	2	1	1	3	3	3	1	1	3	3	3	3	1	3	3	3	3	3	3	3	3	1	3	3	3	3	3	3	3	3	1	3	3	1	3	1	3	3	3	3	3	3	1	3	3	1	1	3
1	3	2	1	1	3	3	3	1	1	1	3	3	3	1	3	1	1	3	1	1	3	3	1	3	1	1	3	NA	3	3	1	1	1	3	1	3	1	3	1	1	1	3	3	1	1	3	1	1	3
2	1	2	2	2	1	1	1	2	2	1	1	1	2	2	1	1	1	1	1	1	1	1	2	1	1	1	1	1	1	2	1	2	1	1	2	2	2	2	1	1	1	1	1	2	1	1	2	2	1
3	3	2	3	3	1	3	3	3	3	1	1	3	3	3	3	1	1	3	1	1	3	3	3	3	1	1	3	NA	3	3	1	3	1	3	3	2	3	3	1	1	1	3	3	3	1	3	3	3	1
3	3	2	3	3	1	1	3	3	3	1	1	1	1	3	3	1	1	3	1	1	1	3	3	3	1	1	3	3	3	1	2	3	1	3	3	2	1	3	1	1	1	3	1	3	1	3	3	1	1
3	3	2	1	1	1	3	3	3	3	1	1	3	1	1	1	1	1	3	1	1	1	3	3	3	1	1	3	3	1	1	1	3	1	3	3	2	1	3	3	1	1	3	3	3	1	3	3	1	1
3	1	3	3	3	3	1	3	3	3	NA	3	1	1	3	3	3	3	3	NA	3	3	1	3	3	3	3	1	NA	3	1	3	3	3	1	3	2	3	1	1	3	3	1	1	3	3	1	3	1	3
1	3	2	1	1	1	3	1	1	1	NA	1	3	3	1	3	1	1	1	NA	1	1	1	3	1	1	1	1	1	3	3	3	1	1	1	3	2	3	1	3	1	1	3	3	1	3	1	3	3	1
3	3	2	3	3	3	3	3	3	3	NA	3	3	3	1	3	3	3	3	NA	3	3	1	3	3	3	3	1	1	3	3	3	3	3	1	3	3	1	1	3	3	3	3	3	3	3	1	3	3	3
1	3	1	1	1	1	1	1	1	1	1	1	1	1	1	1	1	1	1	1	1	1	1	3	1	1	1	1	1	1	1	1	1	1	1	3	1	3	1	1	1	1	3	1	1	1	1	1	1	1
3	1	2	3	3	3	1	1	3	3	1	3	1	1	1	1	1	1	1	1	1	1	1	1	1	1	1	1	1	1	3	1	1	1	1	1	1	1	1	1	1	1	1	1	1	1	1	3	3	1
3	1	2	1	1	3	3	3	3	3	3	3	3	1	1	3	3	1	1	3	1	1	3	1	1	1	1	3	1	3	3	2	1	1	1	1	2	1	1	1	NA	1	1	3	3	1	1	3	3	1
3	1	2	1	1	3	1	3	3	3	1	3	1	1	1	3	3	1	1	1	1	1	3	1	1	1	1	3	1	3	3	2	1	1	1	1	2	1	1	1	3	1	1	1	3	1	1	1	1	1
3	1	1	1	1	1	1	1	3	3	1	1	1	1	1	1	1	1	1	1	1	3	1	1	1	1	1	1	NA	1	3	1	3	1	3	1	1	1	3	3	1	1	1	1	3	1	3	1	1	1
3	3	2	3	3	3	3	3	3	3	3	3	3	1	3	3	3	3	3	3	1	3	3	3	3	1	1	3	3	3	3	3	3	1	3	3	1	3	3	3	3	1	3	3	1	3	3	3	3	1
1	1	3	3	3	3	1	1	1	1	3	3	1	3	3	1	1	3	3	3	3	1	1	1	3	3	3	1	3	1	1	1	3	3	3	1	1	3	3	3	1	3	1	1	1	1	3	1	1	3
3	3	2	1	1	3	1	3	3	3	3	3	3	1	3	3	3	3	3	3	3	3	3	3	3	3	3	3	3	3	3	3	3	3	3	1	3	3	3	3	3	3	3	1	3	3	3	1	3	3
3	2	3	2	2	3	3	3	3	3	3	3	2	2	2	3	3	3	3	3	3	2	3	3	3	3	3	3	2	3	3	2	2	3	3	2	3	3	2	3	2	3	2	3	3	3	2	3	2	3
3	3	2	2	2	3	2	2	2	2	2	3	2	3	3	2	2	3	3	2	2	2	2	2	3	3	3	2	2	2	3	2	2	3	3	3	3	2	2	2	2	3	3	2	3	2	2	2	2	3
3	1	3	3	3	3	3	3	3	3	3	3	3	3	1	3	3	3	3	3	3	3	3	3	3	3	3	3	3	3	3	3	3	3	3	3	3	3	3	3	3	3	1	3	3	3	3	3	3	3
1	3	3	3	3	3	3	3	3	3	3	3	3	3	3	3	3	3	3	3	3	3	3	3	3	3	3	3	3	3	1	3	3	3	3	3	3	3	3	3	3	3	3	3	3	3	3	3	3	3
3	3	2	1	1	1	1	3	3	3	3	1	3	3	3	3	3	3	3	3	3	1	3	3	3	3	3	3	NA	3	3	2	1	3	3	3	3	3	1	3	3	3	3	1	3	3	1	3	3	3
3	3	3	3	3	3	3	2	3	3	3	3	3	3	2	3	2	3	3	3	2	3	2	3	3	3	3	2	3	3	3	3	3	3	3	2	3	3	3	3	3	3	3	3	3	3	3	3	3	3
1	1	3	1	1	3	3	3	3	3	3	3	3	3	3	1	3	1	3	3	3	3	3	1	3	3	3	3	NA	1	3	3	3	3	3	1	3	3	1	3	1	3	1	3	3	3	1	3	3	3
1	1	1	1	1	1	1	1	1	1	1	1	1	1	1	2	1	2	1	1	1	1	1	1	1	1	1	1	1	2	1	1	1	1	1	1	1	1	1	1	1	1	1	1	1	1	1	1	1	1
1	3	1	1	1	1	1	1	1	1	1	1	1	1	1	1	3	1	1	1	3	3	1	1	1	3	3	1	NA	1	1	1	1	3	1	3	1	1	1	1	1	3	3	1	1	1	3	3	1	1
1	1	3	1	1	1	1	1	1	1	1	1	1	3	1	1	1	1	3	1	1	1	1	1	3	1	1	1	1	1	3	1	1	1	1	1	1	1	1	1	3	1	1	1	1	1	1	1	3	1
1	3	1	1	1	1	1	1	1	1	1	1	1	1	1	1	3	1	1	1	3	3	1	1	1	3	3	1	3	1	1	1	1	3	1	3	1	1	1	1	1	3	3	1	1	1	3	3	1	1
3	1	1	3	3	3	3	3	3	3	3	3	3	1	3	3	1	3	1	3	1	1	3	3	1	1	1	3	1	3	3	3	3	1	3	1	2	3	3	3	NA	1	1	3	3	3	1	1	3	3
3	1	1	1	1	1	1	1	1	1	1	1	1	1	1	1	1	1	1	1	1	1	1	1	1	1	1	1	NA	1	1	1	1	1	1	1	1	1	1	3	1	1	1	1	1	1	1	1	1	3
3	1	1	1	1	3	3	3	3	3	3	3	3	1	3	3	1	3	1	3	1	1	3	3	1	1	1	3	2	3	3	3	3	1	3	1	2	3	1	3	1	1	1	3	1	3	1	1	3	3
1	3	3	3	3	3	3	3	3	3	3	3	3	3	3	3	3	3	3	3	3	3	3	3	3	3	3	3	3	3	3	3	3	3	3	3	3	3	3	NA	3	3	3	3	3	3	3	3	3	1
3	1	1	NA	NA	1	1	3	1	1	1	1	1	1	3	1	1	1	1	1	1	1	1	1	1	1	1	1	NA	1	3	2	1	1	1	1	2	3	NA	3	1	1	1	1	NA	1	1	1	1	3
3	1	1	3	3	1	3	1	1	1	1	1	3	1	3	1	1	1	1	1	1	1	3	3	1	1	1	3	2	1	1	2	3	1	3	1	3	1	3	3	1	1	1	3	3	1	1	1	3	3
3	3	3	3	3	1	3	1	1	1	1	1	3	3	1	3	3	3	3	1	3	3	3	3	3	3	3	3	NA	3	1	1	3	3	1	3	2	1	3	3	3	3	3	3	3	1	3	3	3	3
3	1	3	1	1	1	1	1	1	1	1	1	1	3	1	3	1	3	3	1	1	1	1	1	3	1	1	1	NA	3	1	1	1	1	1	1	1	1	1	3	1	1	1	1	1	1	1	1	1	3
1	1	3	1	1	3	3	3	3	3	3	3	3	1	3	3	3	3	3	3	3	1	3	3	3	1	1	3	NA	3	3	3	3	1	3	3	3	3	1	1	3	1	1	3	1	3	3	3	3	3
1	3	3	3	3	3	3	3	1	1	1	3	3	3	3	1	3	3	3	1	3	3	3	3	3	3	3	3	3	1	3	3	3	3	3	3	3	3	3	1	3	3	3	3	3	3	3	3	3	3
1	3	3	3	3	3	3	1	3	3	3	3	3	3	3	1	1	3	3	3	1	3	1	3	3	3	3	1	NA	1	3	2	3	3	3	1	2	1	3	1	3	3	3	3	3	1	1	1	3	3
3	1	3	1	1	3	3	3	3	3	3	3	3	1	1	3	3	1	1	3	3	1	3	3	1	1	1	3	3	3	1	2	3	1	3	3	1	3	1	3	NA	1	1	3	1	3	3	3	1	1
3	1	3	1	1	1	1	3	3	3	3	1	1	1	3	3	3	3	3	3	3	1	3	1	3	1	1	3	NA	3	1	3	3	1	3	1	3	3	1	3	1	1	1	1	1	3	3	3	3	3
1	1	3	1	1	3	3	1	1	1	1	3	3	1	3	3	3	3	3	1	3	1	3	3	3	1	1	3	3	3	1	2	3	1	1	3	3	1	1	1	3	1	1	3	1	3	3	3	3	3
1	1	3	1	1	3	3	1	1	1	1	3	3	1	1	3	3	1	1	1	3	1	3	3	1	1	1	3	3	3	1	2	3	1	1	1	1	1	1	1	3	1	1	3	1	3	3	3	1	1
1	1	3	1	1	1	1	3	1	1	1	1	1	1	1	3	3	1	1	1	3	1	3	1	1	1	1	3	NA	3	1	1	3	1	3	1	1	3	1	1	1	1	1	1	1	3	3	3	1	1
2	2	3	2	2	2	2	3	2	2	2	2	2	1	2	3	3	2	2	2	3	2	3	2	2	2	2	3	NA	3	2	2	2	2	3	2	2	3	2	2	2	2	2	2	2	3	3	3	2	2
3	3	2	3	3	3	3	2	3	3	3	3	3	3	3	2	2	3	3	3	2	3	2	3	3	3	3	2	2	2	3	3	3	3	2	3	3	2	3	3	3	3	3	3	3	2	2	2	3	3
1	2	3	2	1	1	1	3	1	1	2	1	1	1	2	3	3	2	1	1	3	2	3	3	2	2	2	2	3	3	1	2	1	2	3	1	2	3	1	2	1	2	1	1	1	3	3	3	2	2
3	3	2	3	3	3	3	2	3	3	3	3	3	3	3	1	2	3	3	3	2	3	2	3	3	3	3	2	2	2	3	3	3	3	2	3	3	1	3	3	3	3	3	3	3	2	2	2	3	3
1	1	3	1	1	1	1	3	1	1	1	1	1	1	1	3	3	1	1	1	3	1	3	1	1	1	1	3	3	3	1	1	1	1	3	1	1	3	1	1	1	1	1	1	1	3	3	3	1	1
3	3	1	3	3	3	3	1	3	3	3	3	3	3	3	1	1	3	3	3	1	3	1	3	3	3	3	1	1	1	3	3	3	3	1	3	3	1	3	3	3	3	3	3	3	1	1	1	3	3
3	3	1	3	3	3	3	1	3	3	3	3	3	3	3	1	1	3	3	3	1	3	1	3	3	3	3	1	NA	1	3	3	3	3	1	3	3	1	3	3	3	3	3	3	3	1	1	1	3	3
3	3	1	3	3	3	3	1	3	3	3	3	3	3	3	1	1	3	3	3	1	3	1	3	3	3	3	1	NA	1	3	3	3	3	1	3	3	1	3	3	3	3	3	3	3	1	1	1	3	3
3	3	3	3	3	3	3	3	3	3	3	3	3	3	1	3	1	3	3	3	3	3	3	3	3	3	3	3	NA	3	3	3	3	3	3	3	3	3	3	3	3	3	3	3	3	3	1	3	3	3
3	3	3	3	3	3	3	3	3	3	3	3	3	3	3	3	3	3	3	3	3	3	3	3	3	3	3	3	NA	3	3	3	3	3	3	3	3	3	3	3	3	3	3	3	3	3	1	3	3	3
3	3	3	3	3	3	3	3	3	3	3	3	3	3	1	3	1	3	3	3	3	3	3	3	3	3	3	3	1	3	3	3	3	3	3	3	3	3	3	3	3	3	3	3	3	3	1	3	3	3
1	1	3	1	1	1	1	1	1	1	1	1	1	1	3	3	3	3	1	1	3	1	3	1	1	1	1	3	NA	3	1	2	1	1	1	1	1	1	1	1	1	1	1	1	1	3	3	3	1	1
3	1	2	1	1	3	3	1	3	3	3	3	3	1	3	1	3	3	3	3	1	1	3	1	3	1	1	3	3	1	3	3	3	1	1	3	3	1	1	3	3	1	1	3	1	1	3	3	3	3
3	1	2	1	1	3	3	1	3	3	3	3	3	1	3	1	3	1	1	3	1	1	3	1	1	1	1	3	3	1	1	2	3	1	1	3	3	1	1	3	NA	1	1	3	1	1	3	3	1	1
3	3	2	3	3	1	1	3	3	3	3	1	1	3	1	3	1	3	3	3	3	3	1	3	3	3	3	1	NA	3	3	2	3	3	3	1	3	3	3	3	1	3	3	1	3	3	1	3	3	3
1	3	3	3	3	3	3	3	1	1	1	3	3	3	3	3	3	3	3	1	3	3	3	3	3	3	3	3	NA	3	3	3	1	3	3	3	1	3	3	1	3	3	3	3	3	3	3	3	3	3
3	3	3	3	3	3	3	3	3	3	3	3	3	3	3	3	3	3	3	3	3	3	3	3	3	3	3	3	1	3	3	3	3	3	3	3	3	3	3	3	3	3	3	3	3	3	1	1	3	3
1	1	1	1	1	1	1	1	1	1	1	1	1	1	1	1	1	1	1	1	1	1	1	1	1	1	1	1	3	1	1	NA	1	1	1	1	1	1	1	1	1	1	1	1	1	1	3	1	1	1
3	3	3	3	3	3	3	3	3	3	3	3	3	3	3	3	3	3	3	3	3	3	3	3	3	3	3	3	NA	3	3	3	3	3	3	3	3	3	3	3	3	3	3	3	3	3	1	3	3	3
3	3	3	3	3	3	3	3	3	3	3	3	3	3	3	3	3	3	3	3	3	3	3	3	3	3	3	3	NA	3	3	3	3	3	3	3	2	3	3	3	3	3	3	3	3	3	1	3	3	3
3	3	3	3	3	3	3	3	3	3	3	3	3	3	3	3	3	3	3	3	3	3	3	3	3	3	3	3	NA	3	3	3	3	3	3	3	3	3	3	3	3	3	3	3	3	3	1	3	3	3
1	1	1	1	1	1	1	1	1	1	1	1	1	1	1	1	1	1	1	1	1	1	1	1	1	1	1	1	3	1	1	1	1	1	1	1	1	1	1	1	1	1	1	1	1	1	3	1	1	1
3	3	3	3	3	3	3	3	3	3	3	3	3	3	3	3	3	3	3	3	3	3	3	3	3	3	3	3	3	3	3	3	3	3	3	3	3	3	3	3	3	3	3	3	3	3	3	3	3	3
1	1	1	1	1	1	1	1	1	1	1	1	1	1	1	1	1	1	1	1	1	1	1	1	1	1	1	1	NA	1	1	1	1	1	1	1	1	1	1	1	1	1	1	1	1	1	3	1	1	1
1	3	3	3	3	3	3	3	3	3	3	3	3	3	3	3	3	3	3	3	3	3	3	3	3	3	3	3	3	3	3	3	3	3	3	3	3	3	3	1	3	3	3	3	3	3	3	3	3	3
3	1	2	3	3	3	1	3	1	1	3	3	1	3	3	3	3	1	3	3	1	3	1	1	3	1	1	1	3	3	3	1	3	1	3	3	3	1	1	3	1	1	1	1	1	3	3	1	1	1
1	1	1	3	3	1	1	3	1	1	1	1	1	1	1	1	1	1	1	1	3	1	1	1	1	1	1	1	NA	1	1	2	1	1	1	1	1	1	1	1	1	1	1	1	1	1	3	3	1	1
1	3	2	3	3	1	3	3	3	3	3	1	3	3	1	1	3	3	1	1	3	1	3	3	1	3	3	3	3	1	1	3	1	3	NA	3	1	3	3	1	3	3	3	3	3	1	3	3	3	3
1	3	1	1	1	1	3	1	3	3	3	1	3	1	1	3	1	3	3	1	1	3	3	1	3	3	3	3	1	3	3	2	3	3	3	3	3	3	3	1	1	3	3	3	3	3	1	3	3	3
3	3	2	3	3	3	3	3	3	3	1	3	3	1	3	3	3	3	3	3	3	3	3	1	3	3	3	3	NA	3	1	3	3	3	3	1	2	1	3	3	NA	3	3	3	3	3	1	3	1	3
3	1	2	3	3	1	1	1	1	1	3	1	1	3	3	1	3	1	1	3	1	1	1	3	1	1	1	1	NA	1	1	2	1	1	1	1	1	NA	1	1	NA	1	1	1	1	1	1	1	1	1
3	3	2	3	3	1	3	1	3	3	3	1	3	3	3	3	3	3	3	3	3	3	3	1	3	3	3	3	3	3	3	3	3	3	3	3	3	1	3	3	3	3	3	3	3	3	3	3	3	3
1	1	3	1	1	3	3	3	1	1	1	3	3	3	1	1	1	3	1	1	1	1	1	1	1	1	1	1	3	3	1	2	3	1	1	1	1	1	1	1	3	1	1	3	1	1	3	3	1	3
3	3	3	3	3	3	1	3	3	3	3	3	1	1	3	3	3	3	3	3	3	3	3	3	3	3	3	3	3	3	3	3	NA	3	3	3	3	3	3	3	3	3	3	1	3	3	3	3	3	1
1	3	1	1	1	1	3	1	3	3	1	1	3	3	3	3	1	1	1	1	3	3	1	1	1	3	3	1	NA	1	3	3	1	3	1	1	3	1	3	3	3	3	3	3	3	1	3	1	3	3
3	1	1	3	3	1	1	1	1	1	1	1	1	1	3	1	3	1	1	3	1	1	1	1	1	1	1	1	NA	1	1	1	1	1	1	1	1	1	1	1	1	1	1	1	1	1	1	1	1	1
1	3	2	1	1	3	1	3	3	3	1	3	1	1	3	3	1	1	1	1	3	1	1	1	1	3	3	1	3	3	3	2	1	3	1	3	2	1	1	1	1	3	3	1	1	3	3	1	3	1
3	3	1	1	1	1	1	3	3	3	3	1	3	1	1	3	1	3	3	3	1	3	1	1	3	3	3	1	NA	3	3	1	3	3	3	1	1	1	3	3	1	3	3	1	3	1	3	3	1	1
3	3	3	1	1	1	3	3	3	3	1	1	1	3	3	3	3	3	3	1	3	3	1	3	3	3	3	1	3	3	3	3	1	3	3	3	2	3	1	3	3	3	3	3	3	3	3	1	3	3
1	1	1	1	1	1	1	1	1	1	1	1	1	1	3	1	1	1	1	1	1	1	1	1	1	3	3	1	1	1	1	1	1	3	1	1	1	1	1	1	1	3	1	1	1	1	1	1	1	3
1	3	2	1	1	1	1	3	1	1	1	1	1	1	3	3	3	3	3	1	3	3	1	3	3	3	3	1	NA	3	1	2	1	3	1	1	3	3	1	1	1	3	3	1	1	1	3	1	3	1
3	3	3	1	1	1	1	3	1	1	1	1	1	1	3	3	3	3	3	1	3	3	1	3	3	3	3	1	NA	3	1	2	1	3	1	1	NA	3	1	1	NA	3	3	1	1	1	3	1	3	3
1	1	2	3	3	3	1	1	1	1	3	3	3	1	3	1	1	1	1	3	1	1	3	1	1	1	1	3	NA	1	1	2	3	1	1	3	1	1	3	1	1	1	1	1	1	3	1	3	1	1
3	2	2	2	2	3	3	3	3	3	2	3	2	3	2	3	2	3	3	2	2	2	2	2	3	2	2	2	NA	3	3	2	2	2	3	2	NA	3	3	3	3	2	2	3	2	3	3	2	3	3
1	1	1	1	1	1	3	1	3	3	1	1	1	1	1	1	1	1	3	1	1	1	3	1	3	1	1	3	1	1	3	2	1	1	3	1	1	1	1	3	1	1	1	3	1	1	1	1	1	1
3	3	3	3	3	3	3	1	3	3	1	3	3	3	3	1	3	1	3	1	3	3	1	3	3	1	1	1	3	1	3	2	3	1	3	3	3	3	3	3	1	1	3	3	1	1	3	3	3	3
3	3	3	3	3	3	3	1	3	3	1	3	3	3	3	1	3	1	3	1	3	3	1	1	3	1	1	1	3	1	3	2	3	1	3	3	3	3	3	3	1	1	3	3	1	1	3	3	3	3
3	3	3	3	3	3	3	1	3	3	1	3	3	3	3	1	3	1	3	1	3	3	1	3	3	1	1	1	3	1	3	2	3	1	3	3	3	3	3	3	1	1	3	3	1	1	3	3	3	3
1	3	1	3	3	3	3	3	3	3	3	3	1	3	1	3	1	3	1	3	1	1	3	3	1	3	3	3	NA	3	3	2	3	3	3	3	3	3	1	3	3	3	3	3	3	3	1	1	1	1
3	1	3	3	3	3	3	1	1	1	1	3	3	3	3	1	3	1	3	1	3	3	1	3	3	1	1	1	3	1	1	2	3	1	1	3	3	3	3	1	1	1	1	3	1	1	3	3	3	3
1	3	1	1	1	3	3	1	3	3	1	3	1	1	1	1	1	1	1	1	1	1	1	3	1	1	1	1	1	1	3	2	1	1	3	3	2	3	3	3	1	1	3	3	1	1	1	1	1	1
1	3	1	1	1	3	3	3	3	3	1	3	1	1	1	3	1	3	1	1	1	1	3	3	1	3	3	3	1	3	3	2	1	3	3	3	2	3	3	3	3	3	3	3	1	3	1	1	1	1
3	3	3	3	3	1	3	3	3	3	3	1	3	3	3	3	3	3	3	3	3	3	3	3	3	3	3	3	3	3	3	3	3	3	3	3	3	3	3	3	3	3	3	3	3	3	3	3	3	3
3	3	3	3	3	1	3	1	3	3	3	1	3	3	3	1	3	1	3	3	3	3	3	3	3	1	1	3	3	1	3	3	3	1	3	1	3	3	3	3	1	1	3	3	3	3	3	3	3	3
3	3	2	3	3	3	1	2	3	3	2	3	3	3	2	2	3	2	3	2	3	3	3	3	3	2	2	3	3	2	3	2	3	2	3	3	3	3	2	3	3	2	3	2	1	3	3	3	3	2
3	3	2	1	1	1	1	1	3	3	3	1	3	3	1	1	1	1	1	3	1	1	3	3	1	1	1	3	1	1	3	2	1	1	3	1	2	1	1	3	1	1	3	1	3	3	1	1	1	1
1	1	3	1	1	1	3	3	1	1	1	1	3	1	3	3	3	3	1	1	1	1	1	1	1	1	1	1	3	3	1	1	1	1	1	3	1	1	3	1	1	1	1	3	3	1	3	1	1	3
1	1	1	1	1	1	3	1	1	1	1	1	1	1	1	1	1	1	1	1	3	1	3	1	1	1	1	3	NA	1	1	1	1	1	1	1	1	1	1	1	1	1	1	3	3	3	1	1	1	1
1	1	1	1	1	1	3	1	1	1	1	1	1	1	1	1	1	1	1	1	3	1	1	1	1	1	1	1	1	1	1	1	1	1	1	1	1	1	1	1	1	1	1	3	1	1	1	1	1	1
3	3	3	3	3	1	1	3	3	3	3	1	3	3	1	3	3	3	3	3	1	3	3	3	3	3	3	3	3	3	3	3	3	3	3	1	2	3	3	3	3	3	3	1	3	3	3	1	3	3
1	3	3	3	3	3	3	1	3	3	3	3	3	3	1	3	1	3	3	3	3	3	1	3	3	1	1	1	1	1	3	3	3	1	1	3	2	3	1	1	3	1	3	3	1	1	1	3	3	3
3	1	1	1	1	1	1	3	1	1	1	1	1	1	3	1	1	1	1	1	1	1	3	1	1	3	3	3	NA	3	1	1	1	3	1	1	2	1	3	3	1	3	1	1	3	3	1	1	1	1
1	3	3	3	3	3	1	1	3	3	3	3	3	3	3	3	3	3	3	3	1	3	3	3	3	1	1	3	3	1	3	3	3	1	3	3	3	3	1	1	3	1	3	1	3	3	3	3	3	3
1	3	3	3	3	3	1	1	3	3	3	3	3	3	3	3	3	3	3	3	1	3	3	3	3	1	1	3	3	1	3	3	3	1	3	3	3	3	1	1	3	1	3	1	3	3	3	3	3	3
3	3	3	3	3	3	3	3	3	3	1	3	3	3	3	3	3	3	3	1	3	3	3	3	3	3	3	3	3	3	3	3	3	3	3	3	3	3	3	3	3	3	3	3	3	3	3	3	3	3
3	1	1	1	1	1	3	3	1	1	1	1	1	1	1	1	1	1	1	1	3	1	1	1	1	3	3	1	1	3	1	1	1	3	1	1	1	1	3	3	1	3	1	3	1	1	1	1	1	1
2	1	1	1	1	1	2	2	1	1	1	1	1	1	1	1	1	1	1	1	2	1	1	1	1	2	2	1	1	2	1	1	1	2	1	1	1	1	2	2	1	2	1	2	1	1	1	1	1	1
3	1	1	1	1	1	3	3	1	1	1	1	1	1	1	1	1	1	1	1	3	1	1	1	1	3	3	1	1	3	1	1	1	3	1	1	1	1	3	3	1	3	1	3	1	1	1	1	1	1
3	1	1	1	1	1	3	3	1	1	1	1	1	1	1	1	1	1	1	1	3	1	1	1	1	3	3	1	1	3	1	1	1	3	1	1	1	1	3	3	1	3	1	3	1	1	1	1	1	1
3	3	3	3	3	3	3	3	3	3	1	3	3	3	3	3	3	3	3	1	3	1	3	3	3	3	3	3	3	3	3	2	3	3	3	3	3	3	3	3	1	3	3	3	3	3	3	3	1	1
3	1	1	1	1	1	3	3	1	1	1	1	1	1	1	1	1	1	1	1	3	1	1	1	1	NA	NA	1	1	3	1	1	1	3	1	1	1	1	3	NA	1	NA	1	3	1	1	1	1	1	1
3	2	2	2	2	2	3	2	2	2	2	2	3	3	2	3	3	2	3	2	2	2	3	2	3	3	3	2	2	3	2	2	2	3	2	2	3	3	2	3	2	3	2	2	3	2	2	2	3	2
3	1	1	1	1	1	3	3	1	1	1	1	1	1	1	1	1	1	1	1	3	1	1	1	1	3	3	1	1	3	1	1	1	3	1	1	1	1	3	3	1	3	1	3	1	1	1	1	1	1
3	3	3	3	3	3	3	3	3	3	3	3	3	3	3	3	3	3	3	3	3	3	3	3	3	3	3	3	3	3	3	3	3	3	3	3	3	3	3	3	3	3	3	3	3	3	3	3	3	3
3	3	3	3	3	3	1	3	3	3	1	3	3	3	3	3	3	3	3	1	1	3	3	3	3	3	3	3	3	3	3	3	3	3	3	3	2	3	3	3	3	3	3	1	3	3	3	3	3	3
1	1	1	1	1	1	1	1	1	1	1	1	1	1	1	1	1	1	1	1	1	1	1	1	1	1	1	1	1	1	1	1	1	1	1	1	1	1	1	1	1	1	1	1	1	1	1	1	1	1
1	3	3	3	3	3	3	1	3	3	3	3	3	3	1	3	3	3	3	3	3	3	1	3	3	1	1	1	3	1	3	3	3	1	3	3	2	3	1	1	3	1	3	3	3	1	3	3	3	3
3	1	1	1	1	1	3	3	1	1	3	1	3	1	3	1	3	1	1	3	3	3	3	1	1	3	3	3	3	3	1	2	1	3	3	3	3	1	3	3	3	3	1	3	3	3	3	1	3	3
3	3	3	3	3	3	3	3	3	3	3	3	3	3	3	3	3	3	3	3	3	3	1	3	3	3	3	1	3	3	3	3	3	3	3	3	3	3	3	3	3	3	3	3	3	1	3	3	3	3
2	3	3	3	3	3	3	1	3	3	3	3	1	3	2	3	1	3	3	3	3	1	3	3	3	1	1	3	NA	1	3	2	3	1	1	1	2	3	1	1	1	1	3	3	1	3	1	3	1	1
1	3	3	3	3	3	1	1	3	3	1	3	1	3	1	3	1	3	3	1	1	1	3	3	3	1	1	3	1	1	3	2	3	1	1	1	1	3	1	1	1	1	3	1	1	3	1	3	1	1
3	1	1	1	1	1	3	3	1	1	3	1	3	1	3	1	3	1	1	3	3	3	1	1	1	3	3	1	3	3	1	2	1	3	3	3	3	1	3	3	3	3	1	3	3	1	3	1	3	3
3	3	3	3	3	3	1	3	3	3	1	3	3	3	3	3	1	3	3	1	1	3	3	3	3	3	3	3	NA	3	3	3	3	3	1	3	2	3	3	3	3	3	3	1	3	3	1	3	3	3
3	3	3	3	3	3	1	3	3	3	1	3	3	3	3	3	3	3	3	1	1	3	3	3	3	3	3	3	3	3	3	3	3	3	3	3	2	3	3	3	3	3	3	1	3	3	3	3	3	3
3	1	1	1	1	1	3	3	1	1	3	1	3	1	3	1	3	1	1	3	3	3	1	1	1	3	3	1	3	3	1	2	1	3	3	3	3	1	3	3	NA	3	1	3	3	1	3	1	3	3
3	3	3	3	3	3	3	3	3	3	3	3	3	3	3	3	3	3	3	3	3	3	1	3	3	3	3	1	3	3	3	3	3	3	3	3	3	3	3	3	3	3	3	3	3	1	3	3	3	3
3	1	1	1	1	1	3	3	1	1	3	1	3	1	3	1	3	1	1	3	3	3	3	1	1	3	3	3	3	3	1	2	1	3	3	3	3	1	3	3	NA	3	1	3	3	3	3	1	3	3
1	3	3	1	1	3	1	1	3	3	3	3	1	3	3	3	1	3	3	3	1	1	3	3	3	1	1	3	1	1	3	2	3	1	1	1	1	3	1	1	1	1	3	1	3	3	1	3	1	1
1	3	2	1	1	3	1	1	3	3	3	3	1	3	3	3	1	3	3	3	1	1	3	3	3	1	1	3	1	1	3	2	3	1	1	1	1	3	1	1	1	1	3	1	3	3	1	3	1	1
3	3	2	1	1	3	1	1	3	3	1	3	1	3	3	3	1	3	3	1	3	1	3	3	3	3	3	3	NA	1	3	2	3	3	1	1	2	3	1	1	1	3	3	1	3	3	1	3	1	1
3	3	2	3	3	3	3	3	3	3	1	3	1	3	3	3	1	3	3	1	3	3	3	3	3	3	3	3	NA	3	3	3	3	3	1	1	2	3	3	3	3	3	3	3	3	3	1	3	3	3
1	1	2	1	1	1	1	1	1	1	3	1	3	1	1	1	1	1	1	3	1	1	1	1	1	1	1	1	1	1	1	1	1	1	1	3	2	1	1	1	1	1	1	1	1	1	1	1	1	1
1	1	2	3	3	1	3	3	1	1	3	1	3	1	1	1	1	1	1	3	1	3	1	1	1	1	1	1	1	3	1	2	1	1	1	3	2	1	3	3	3	1	1	3	1	1	1	1	3	3
3	3	2	1	1	3	1	1	3	3	1	3	1	3	3	3	1	3	3	1	3	1	3	3	3	3	3	3	NA	1	3	2	3	3	1	1	3	3	1	1	NA	3	3	1	3	3	1	3	1	1
1	1	1	1	1	1	1	1	1	1	2	1	1	1	1	1	1	1	1	2	1	1	1	1	1	1	1	1	1	1	1	1	1	1	1	1	2	1	1	1	1	1	1	1	1	1	1	1	1	1
3	3	3	1	1	3	2	1	3	3	1	3	3	3	3	3	3	3	3	1	3	1	3	NA	3	3	3	3	3	1	3	2	3	3	NA	3	2	3	1	1	NA	3	3	2	1	3	3	3	1	1
3	3	3	3	3	3	3	3	3	3	2	3	3	3	3	3	3	3	3	2	3	3	3	3	3	3	3	3	3	3	3	3	3	3	3	3	2	3	3	3	3	3	3	3	3	3	3	3	3	3
3	3	3	3	3	3	3	3	3	3	1	3	3	3	3	3	3	3	3	1	3	3	3	3	3	3	3	3	3	3	3	3	3	3	3	3	2	3	3	3	3	3	3	3	3	3	3	3	3	3
1	3	3	3	3	3	3	3	3	3	3	3	3	3	3	3	1	3	3	3	1	3	3	3	3	1	1	3	3	3	3	3	3	1	3	3	2	3	3	3	3	1	3	3	1	3	3	3	3	3
3	1	2	3	3	1	3	3	1	1	1	1	3	1	3	1	3	1	3	1	3	3	3	1	3	3	3	3	NA	3	1	2	1	3	1	3	2	1	3	3	NA	3	1	3	3	3	1	1	3	3
3	3	3	3	3	3	1	1	3	3	3	3	3	3	3	3	3	3	1	3	1	1	3	3	1	3	3	3	3	1	3	2	3	3	3	3	1	3	1	1	1	3	3	1	1	3	3	3	1	1
3	3	2	1	1	3	3	3	3	3	1	3	3	3	3	3	3	3	3	1	1	3	1	3	3	3	3	1	NA	3	3	2	1	3	3	3	2	3	3	3	1	3	3	3	3	1	3	1	1	3
3	1	1	1	1	1	3	3	1	1	1	1	1	3	3	1	1	1	3	1	1	3	1	1	3	3	3	1	1	3	1	1	1	3	1	1	2	1	3	3	1	3	1	3	3	1	1	1	1	3
1	1	2	3	3	3	3	1	1	1	3	3	3	3	3	1	1	1	1	3	3	1	3	1	1	3	3	3	NA	1	1	3	1	3	3	3	3	1	1	1	1	3	1	3	1	3	3	3	1	1
3	3	2	3	NA	1	3	3	3	3	3	1	3	3	1	3	3	3	3	3	NA	3	NA	1	3	1	1	NA	NA	3	3	3	1	1	1	3	3	3	3	3	3	1	3	3	3	3	1	1	1	3
3	3	3	3	3	3	3	3	3	3	3	3	3	3	3	3	3	3	3	3	3	3	3	3	3	3	3	3	3	3	3	3	3	3	3	3	3	3	3	3	3	3	3	3	3	3	3	3	3	3
3	3	3	3	3	3	3	3	3	3	3	3	3	3	1	3	3	3	3	3	3	3	1	3	3	1	1	1	3	3	3	2	3	1	3	3	3	3	3	3	3	1	3	3	3	3	3	3	1	3
1	3	2	3	1	3	3	3	3	3	3	3	3	1	3	3	3	3	3	3	1	3	3	3	3	3	3	3	3	3	3	3	3	3	3	1	3	3	3	3	3	3	3	3	3	3	3	3	3	3
1	3	3	3	1	3	3	3	3	3	3	3	3	1	3	3	3	3	3	3	1	3	3	3	3	3	3	3	3	3	3	3	3	3	3	3	3	3	3	3	3	3	3	3	3	3	3	3	3	3
1	3	2	3	1	1	1	3	3	3	3	1	1	1	3	3	3	3	3	3	1	3	3	3	3	3	3	3	3	3	3	3	3	3	3	1	1	3	3	3	1	3	3	1	3	3	3	3	3	3
1	3	2	3	1	1	1	3	3	3	3	1	1	1	3	3	3	3	3	3	1	3	3	3	3	3	3	3	NA	3	3	3	3	3	3	1	1	3	3	3	1	3	3	1	3	3	3	3	3	3
3	1	2	1	3	3	3	1	1	1	1	3	3	3	1	1	1	1	1	1	3	1	1	1	1	1	1	1	NA	1	1	1	1	1	1	3	3	1	1	1	3	1	1	3	1	1	1	1	1	1
3	3	2	1	3	1	3	1	1	1	3	1	3	3	1	3	1	3	1	3	3	3	1	3	1	3	3	1	NA	3	1	1	3	3	3	3	3	1	3	3	3	3	3	3	3	3	1	1	1	1
3	1	3	3	3	NA	3	3	3	3	1	NA	3	3	3	3	1	1	1	1	3	1	3	3	1	3	3	3	3	3	1	2	3	3	1	3	2	3	1	1	NA	3	1	3	1	3	NA	NA	1	3
1	1	2	1	1	1	1	1	1	1	1	1	1	1	1	1	1	1	1	1	1	1	1	1	1	1	1	1	1	1	1	1	3	1	1	1	1	1	1	1	3	1	1	1	1	1	1	1	1	1
1	3	2	3	1	3	3	3	3	3	3	3	3	1	3	3	3	3	1	3	1	3	3	1	1	1	1	3	NA	3	1	2	3	1	3	1	2	3	3	3	NA	1	3	3	3	1	3	3	1	3
1	3	2	3	1	1	1	3	3	3	3	1	1	1	3	3	3	3	1	3	1	3	3	1	1	1	1	3	3	3	1	2	3	1	3	1	2	3	3	3	3	1	3	1	3	1	3	3	1	3
1	1	2	3	1	1	1	3	3	3	1	1	1	1	3	3	1	1	1	1	1	1	3	1	1	1	1	3	NA	3	1	2	3	1	1	1	2	3	1	1	3	1	1	1	1	1	3	3	1	3
1	1	1	3	1	1	1	3	3	3	1	1	1	1	3	3	1	1	1	1	1	1	3	3	1	3	3	3	NA	3	1	2	1	3	1	3	2	3	1	1	1	3	1	1	1	1	3	3	1	3
1	3	1	1	1	1	3	1	1	1	3	1	3	1	1	1	3	3	1	3	1	3	1	1	1	1	1	1	1	1	1	1	1	1	3	1	1	1	3	3	1	1	3	3	3	1	1	1	1	1
1	1	1	3	1	1	3	3	3	3	1	1	3	1	3	3	1	1	3	1	1	1	3	1	3	1	1	3	3	3	3	3	3	1	1	3	2	3	1	1	1	1	1	3	1	3	3	3	3	3
3	3	1	1	3	1	1	1	1	1	3	1	1	3	1	1	3	3	1	3	3	3	1	1	1	3	3	1	1	1	1	1	1	3	3	1	1	1	3	3	3	3	3	1	3	1	1	1	1	1
3	1	1	1	3	1	1	1	1	1	3	1	1	3	1	1	1	1	3	3	3	1	1	1	3	1	1	1	1	1	3	2	1	1	1	1	1	1	1	1	1	1	1	1	3	3	1	1	3	1
1	2	2	1	1	3	1	1	1	1	1	NA	1	1	2	2	2	2	1	1	1	2	2	2	1	1	1	2	1	2	2	2	2	1	2	NA	2	1	2	2	1	1	2	1	3	1	1	2	2	2
1	3	2	1	1	3	1	1	1	1	1	3	1	1	3	3	3	3	1	1	1	3	3	3	1	1	1	3	NA	3	3	3	3	1	3	3	3	1	3	3	1	1	3	1	3	1	1	3	3	3
2	1	2	2	2	1	2	2	2	2	2	1	2	2	1	1	1	1	2	2	2	1	1	1	2	2	2	1	2	1	1	1	1	2	1	1	1	2	1	1	2	2	1	2	1	2	2	1	1	1
1	1	1	1	1	3	1	1	1	1	1	3	1	1	1	1	1	1	1	1	1	1	1	1	1	1	1	1	1	1	1	1	1	1	1	1	2	1	1	1	NA	1	1	1	3	1	1	1	1	1
1	1	2	1	1	2	1	1	1	1	1	2	1	1	1	1	1	1	1	1	1	1	1	1	1	1	1	1	1	1	1	1	1	1	1	1	2	1	1	1	NA	1	1	1	2	1	1	1	1	1
3	3	3	1	3	1	1	1	1	1	3	1	1	3	3	1	3	3	3	3	3	3	3	1	3	3	3	3	NA	1	3	3	1	3	1	3	2	1	3	1	3	3	3	1	1	3	3	1	3	3
1	1	2	1	1	1	1	1	1	1	1	1	1	1	3	1	1	1	1	1	1	1	3	1	1	1	1	3	1	3	1	1	1	1	1	3	1	1	1	1	1	1	1	1	1	1	1	1	3	1
1	1	2	1	1	1	1	1	1	1	1	1	1	1	3	1	1	1	1	1	1	1	3	1	1	1	1	3	1	3	1	1	1	1	1	3	1	1	1	1	1	1	1	1	1	1	1	1	3	1
3	3	3	3	1	3	3	3	3	3	1	3	3	3	1	3	3	3	1	1	1	3	1	3	1	1	1	1	NA	1	3	3	3	1	3	3	3	3	3	3	3	1	3	3	3	3	1	3	1	3
1	3	2	1	1	NA	3	1	1	1	1	NA	3	1	3	3	3	1	3	1	3	3	3	1	3	1	1	3	1	3	1	2	1	1	1	3	1	1	3	1	3	1	3	3	1	3	1	3	3	1
3	1	2	1	3	3	1	1	3	3	1	3	1	3	1	3	1	1	1	1	1	1	1	3	1	3	3	1	3	1	1	2	3	3	3	1	3	3	1	3	1	3	1	1	3	1	3	1	1	3
1	3	2	3	1	1	3	3	1	1	3	1	3	1	3	1	3	3	3	3	3	3	3	1	3	1	1	3	NA	3	3	2	1	1	1	3	1	1	3	1	3	1	3	3	1	3	1	3	3	1
3	1	2	1	3	3	1	1	3	3	1	3	1	3	1	3	1	1	1	1	1	1	3	3	1	3	3	3	NA	1	1	2	3	3	3	1	3	3	1	3	1	3	1	1	3	1	3	1	1	3
3	1	2	1	3	3	1	1	3	3	1	3	1	3	1	1	1	1	1	1	1	1	NA	3	1	3	3	NA	NA	1	1	2	3	3	3	1	2	3	1	3	NA	3	1	1	3	1	3	1	1	3
3	1	3	1	3	3	1	1	3	3	3	3	1	3	1	1	3	3	1	3	3	3	1	3	1	3	3	1	3	1	3	3	3	3	3	3	3	3	1	3	3	3	1	1	3	3	3	1	3	3
1	1	3	1	3	3	3	1	3	3	3	3	3	1	3	1	3	3	1	3	3	3	3	3	1	3	3	3	3	1	3	2	3	3	3	3	3	3	1	3	3	3	1	3	3	3	3	3	3	3
1	3	3	3	3	3	3	3	3	3	3	3	3	1	3	3	3	3	3	3	3	3	3	3	3	3	3	3	3	3	3	3	3	3	3	3	3	3	3	3	1	3	3	3	3	3	3	3	3	3
3	3	3	3	3	3	3	3	3	3	3	3	3	3	3	3	3	3	3	3	3	1	1	3	3	3	3	1	3	3	1	2	1	3	3	3	3	3	3	1	3	3	3	3	1	3	3	1	3	3
3	3	3	3	3	3	3	3	3	3	3	3	3	3	3	3	3	1	3	3	3	3	3	3	3	3	3	3	3	3	3	2	3	3	3	3	3	3	3	3	3	3	3	3	3	3	3	3	1	3
1	1	1	1	1	1	1	1	1	1	1	1	1	1	1	1	1	3	1	1	1	3	3	1	1	1	1	3	1	1	3	3	3	1	1	1	1	1	1	3	1	1	1	1	3	1	1	3	3	1
1	1	1	1	1	1	1	1	1	1	1	1	1	1	1	1	1	3	1	1	1	3	3	1	1	1	1	3	1	1	3	3	3	1	1	1	1	1	1	3	NA	1	1	1	3	1	1	3	3	1
1	1	1	1	1	1	1	1	1	1	1	1	1	1	1	1	1	3	1	1	1	3	3	1	1	1	1	3	1	1	3	3	3	1	1	1	NA	1	1	3	1	1	1	1	3	1	1	3	3	1
3	3	3	3	1	3	3	3	3	3	3	3	3	3	3	3	3	3	1	3	3	3	3	3	1	3	3	3	3	3	3	3	3	3	3	3	3	3	3	3	3	3	3	3	3	3	3	3	3	3
1	1	2	1	1	1	1	1	3	3	3	1	1	1	1	1	1	1	1	3	3	1	1	3	1	3	3	1	NA	1	3	2	1	3	3	3	2	3	1	3	1	3	1	1	1	3	3	1	1	1
3	1	1	1	1	1	1	1	1	1	1	1	1	3	3	1	1	3	3	1	1	3	3	1	3	1	1	3	NA	1	1	1	3	1	3	1	2	1	1	1	3	1	1	1	3	1	1	3	1	1
1	3	3	3	3	3	3	3	3	3	3	3	3	1	1	3	3	1	1	3	3	1	1	3	1	3	3	1	NA	3	3	3	1	3	1	3	2	3	3	3	1	3	3	3	1	3	3	1	3	3
3	1	1	1	1	1	1	1	1	1	1	1	1	3	3	1	1	3	3	1	1	3	3	1	3	1	1	3	1	1	1	1	3	1	3	1	2	1	1	1	3	1	1	1	3	1	1	3	1	1
3	3	1	3	1	1	1	3	1	1	1	1	1	3	3	1	1	3	3	1	1	3	3	1	3	3	3	3	NA	3	1	1	3	3	3	1	2	1	3	1	3	3	3	1	3	1	1	3	1	1
3	3	1	3	1	3	3	3	1	1	1	3	3	3	3	3	1	3	3	1	3	3	3	1	3	3	3	3	NA	3	1	2	3	3	3	1	1	1	3	1	3	3	3	3	3	1	1	3	1	1
3	3	3	3	3	3	3	3	3	3	3	3	3	3	3	3	3	3	1	3	3	1	3	3	1	3	3	3	NA	3	3	2	3	3	1	3	3	3	3	1	1	3	3	3	3	3	1	3	3	3
1	1	2	1	3	1	1	1	3	3	3	1	1	1	1	1	1	1	1	3	3	1	3	3	1	1	1	3	1	3	3	1	1	1	1	3	1	3	1	1	1	1	1	1	1	3	1	1	3	3
3	1	3	3	1	1	1	3	3	3	3	1	1	3	1	3	3	1	3	3	1	3	3	3	3	3	3	3	NA	3	3	2	1	3	3	3	3	3	3	1	1	3	1	1	1	3	3	3	3	3
3	1	1	3	1	3	3	3	3	3	3	3	3	3	3	3	3	3	3	3	1	3	3	3	3	3	3	3	3	3	3	3	3	3	3	1	2	1	3	3	3	3	1	3	3	1	3	3	1	1
3	3	3	1	3	3	1	1	3	3	3	3	1	3	3	1	3	3	3	3	3	3	3	3	3	1	1	3	1	3	3	2	3	1	3	3	3	3	1	1	3	1	3	1	3	3	1	1	3	3
1	1	1	1	1	3	1	1	1	1	1	3	1	1	1	1	1	1	1	1	1	1	1	1	1	1	1	1	1	1	1	1	1	1	1	1	1	1	1	1	1	1	1	1	1	1	1	1	1	1
3	1	1	3	3	3	3	3	3	3	3	3	3	3	3	3	3	3	3	3	1	3	3	3	3	3	3	3	3	3	3	3	3	3	3	1	3	1	3	3	3	3	1	3	3	1	3	3	3	1
3	1	1	1	1	1	1	1	1	1	1	1	1	3	1	1	1	3	1	1	1	1	1	1	1	1	1	1	NA	1	3	1	1	1	1	1	1	1	1	1	1	1	1	1	1	1	3	3	1	1
1	3	3	3	3	3	3	3	3	3	3	3	3	1	NA	3	NA	1	3	3	3	3	3	3	3	3	3	3	NA	3	1	3	3	3	3	3	NA	3	3	3	3	3	3	3	3	3	1	1	3	3
1	3	3	1	3	1	1	1	1	1	1	1	1	1	NA	1	NA	1	1	1	1	1	1	1	1	1	1	1	1	1	1	3	1	1	3	3	3	3	1	1	NA	1	3	1	1	3	1	1	3	1
1	3	3	1	3	1	1	1	1	1	1	1	1	1	1	1	1	1	3	1	1	1	3	1	3	1	1	3	1	1	1	3	1	1	3	3	1	1	1	1	NA	1	3	1	1	3	1	1	1	1
3	3	3	3	3	3	1	3	1	1	1	3	1	3	3	3	3	3	3	1	3	3	3	3	3	3	3	3	3	3	3	3	1	3	3	3	3	3	3	3	3	3	3	1	1	3	3	3	3	3
3	1	1	3	1	3	3	3	3	3	3	3	3	3	3	3	1	3	1	3	3	3	3	3	1	3	3	3	3	3	3	3	3	3	3	3	3	3	3	3	3	3	1	3	3	1	3	3	3	3
3	1	1	1	1	3	3	1	3	3	3	3	3	3	3	1	1	3	1	3	1	1	3	3	1	1	1	3	1	3	1	2	3	1	1	3	2	3	1	1	3	1	1	3	3	1	1	1	3	1
1	3	3	3	1	1	1	3	1	1	1	1	1	1	1	1	3	1	3	1	1	3	NA	1	3	3	3	NA	1	1	3	1	1	3	1	3	3	1	3	3	NA	3	3	1	1	3	1	1	3	3
3	1	1	1	3	3	3	1	3	3	3	3	3	3	3	3	1	3	1	3	3	1	3	3	1	1	1	3	3	3	1	3	3	1	1	1	2	3	1	1	1	1	1	3	3	1	3	3	1	1
1	3	1	1	1	1	3	1	3	3	3	1	3	1	3	3	1	1	1	3	3	1	1	1	1	1	1	1	3	1	1	1	3	1	1	1	3	1	1	1	1	1	3	3	3	1	3	3	1	1
1	1	1	1	1	1	1	1	1	1	1	1	1	1	1	1	1	1	1	1	1	1	1	1	1	1	1	1	1	1	1	2	1	1	1	1	1	1	1	1	1	1	1	1	1	1	1	1	1	1
1	3	2	3	3	1	3	3	1	1	1	1	3	1	3	1	3	3	1	1	3	3	1	3	1	3	3	1	1	1	1	1	1	3	3	1	1	1	3	3	1	3	3	3	3	1	1	3	3	1
3	3	3	3	3	3	3	3	3	3	3	3	3	3	NA	3	3	3	3	3	3	3	3	3	3	3	3	3	3	3	3	3	3	3	1	3	3	3	3	3	3	3	3	3	3	3	3	3	3	3
3	3	2	3	3	3	3	3	3	3	3	3	3	3	3	3	3	3	3	3	3	3	3	3	3	3	3	3	NA	3	3	3	3	3	3	3	3	3	3	3	3	3	3	3	3	3	3	3	3	3
3	3	2	3	3	1	3	3	1	1	1	1	3	1	1	1	3	3	1	1	3	3	1	3	1	3	3	1	1	1	1	1	1	3	3	1	1	1	3	3	1	3	3	3	3	1	1	3	3	1
3	3	2	3	3	1	3	3	1	1	1	1	3	1	3	1	3	3	1	1	3	3	1	3	1	3	3	1	1	1	1	2	1	3	3	1	1	1	3	3	1	3	3	3	3	1	1	3	3	1
3	1	3	1	1	3	1	1	3	3	3	3	1	3	3	3	3	1	3	3	3	1	3	1	3	1	1	3	3	3	3	3	3	1	3	3	3	3	1	1	3	1	1	1	1	1	3	3	1	3
2	3	2	3	3	2	3	3	2	2	2	2	3	2	2	2	2	3	2	2	2	3	2	3	2	3	3	2	2	2	2	2	2	3	2	2	2	2	3	3	2	3	3	3	3	3	2	2	3	2
1	1	1	1	1	1	1	1	1	1	1	1	1	3	3	1	1	1	3	1	1	1	1	1	3	1	1	1	NA	1	1	1	1	1	3	1	1	3	1	1	1	1	1	1	1	1	1	1	1	3
1	3	2	1	1	1	1	1	1	1	1	1	1	3	3	1	1	1	3	1	3	1	1	1	3	1	1	1	NA	3	1	2	1	1	3	3	3	3	1	1	1	1	3	1	1	1	1	1	1	3
1	1	1	1	1	1	1	1	1	1	1	1	1	1	1	1	1	1	1	1	1	1	1	1	1	1	1	1	1	3	1	1	1	1	3	3	3	1	1	1	1	1	1	1	1	1	1	1	1	1
1	3	3	1	1	3	3	3	1	1	1	3	3	1	1	1	3	1	3	1	1	1	3	3	3	1	1	3	NA	3	1	2	1	1	1	3	2	3	1	1	1	1	3	3	1	3	1	1	3	1
3	3	3	1	1	3	3	3	3	3	3	3	3	1	3	3	1	3	3	3	3	3	3	3	3	3	3	3	3	3	3	3	3	3	3	1	3	3	3	3	NA	3	3	3	3	3	3	3	3	3
3	3	3	NA	NA	3	3	3	3	3	3	3	3	NA	NA	3	NA	3	3	3	3	3	3	3	3	3	3	3	3	3	3	3	3	3	3	3	3	3	3	3	3	3	3	3	3	3	3	3	3	3
1	1	1	3	3	1	1	1	1	1	1	1	1	3	3	3	1	3	1	1	1	1	1	1	1	1	1	1	1	1	1	1	1	1	1	1	3	1	1	1	3	1	1	1	1	1	1	1	1	1
3	3	3	3	3	3	3	3	3	3	3	3	3	3	3	3	1	3	3	3	3	3	3	3	3	3	3	3	3	3	3	3	3	3	3	1	3	3	3	3	3	3	3	3	3	3	3	3	3	3
1	1	1	1	1	1	1	1	1	1	1	1	1	1	1	3	3	3	1	1	1	1	1	1	1	1	1	1	1	1	1	1	1	1	1	3	2	1	1	1	3	1	1	1	1	1	1	1	1	1
3	3	3	1	1	3	3	3	3	3	3	3	3	1	3	1	1	1	3	3	3	3	3	3	3	3	3	3	NA	3	3	3	3	3	3	1	1	3	3	3	1	3	3	3	3	3	3	3	3	3
3	3	3	3	3	1	3	1	3	3	3	1	3	3	1	3	1	3	1	3	1	3	3	3	1	1	1	3	3	3	3	3	3	1	1	3	3	1	3	3	3	1	3	3	3	3	3	3	3	1
3	3	3	3	3	3	1	1	1	1	1	3	1	3	1	3	1	1	3	1	1	1	1	3	3	1	1	1	NA	1	1	2	1	1	1	1	2	1	1	1	NA	1	3	1	1	3	1	1	3	1
3	3	2	1	1	1	1	1	1	1	1	1	1	1	1	3	1	1	1	1	1	1	1	3	1	1	1	1	1	1	1	2	1	1	1	1	1	1	1	1	NA	1	3	1	1	3	1	1	3	1
1	1	2	3	3	3	3	3	3	3	3	3	3	3	3	3	3	3	3	3	3	3	3	1	3	3	3	3	NA	3	3	2	3	3	3	3	2	3	3	3	3	3	1	3	3	1	3	3	1	3
1	1	2	3	3	1	3	3	3	3	3	1	3	3	3	3	3	3	1	3	3	3	3	1	1	3	3	3	3	3	3	2	3	3	3	3	2	3	3	3	3	3	1	3	3	1	3	3	1	3
1	1	1	1	1	1	3	3	3	3	3	1	3	1	3	3	1	3	1	3	3	3	3	1	1	3	3	3	3	3	3	2	3	3	3	3	2	3	3	3	1	3	1	3	3	1	3	3	1	1
3	3	3	3	3	3	1	1	1	1	1	3	1	3	1	1	3	1	3	1	1	1	1	3	3	1	1	1	NA	1	1	2	1	1	1	1	2	1	1	1	3	1	3	1	1	3	1	1	3	3
1	1	1	1	1	1	2	2	2	2	2	1	2	1	2	2	1	2	1	2	2	2	2	1	1	2	2	2	2	1	2	NA	2	2	2	2	NA	2	2	2	1	2	1	2	2	1	2	2	1	1
1	1	1	1	1	1	3	3	1	1	1	1	3	3	1	3	1	1	1	1	1	3	3	1	1	1	1	3	NA	1	1	1	1	1	1	1	1	1	3	3	NA	1	1	3	3	1	3	3	1	1
1	1	1	1	1	1	1	3	1	1	1	1	1	3	1	3	1	1	1	1	1	3	3	1	1	1	1	3	3	1	1	1	1	1	1	1	1	1	3	3	3	1	1	1	3	1	3	3	1	1
3	3	2	3	3	3	3	1	1	1	1	3	3	1	3	1	3	3	3	1	1	1	1	3	3	1	1	1	NA	1	1	3	1	1	1	3	3	1	1	1	1	1	3	3	1	3	1	1	3	3
1	1	2	1	1	1	1	3	1	1	1	1	1	3	1	3	1	1	1	1	3	3	3	3	1	3	3	3	NA	3	1	2	1	3	3	1	2	NA	3	3	3	3	1	1	3	1	3	3	1	1
1	1	1	1	1	1	1	1	1	1	1	1	1	1	1	1	1	1	1	1	1	1	1	1	1	1	1	1	1	1	1	1	1	1	1	1	1	1	1	1	1	1	1	1	1	1	1	1	1	1
3	1	2	1	1	3	1	1	1	1	1	3	1	1	3	1	1	3	1	1	1	1	1	3	1	1	1	1	1	1	1	1	1	1	1	1	1	3	1	1	1	1	1	1	1	1	1	3	1	3
1	1	1	1	1	3	3	3	3	3	3	3	3	3	1	3	1	1	3	3	3	3	3	1	3	3	3	3	3	1	3	1	3	3	3	1	1	1	3	3	3	3	1	3	3	3	3	1	1	3
1	3	2	1	1	3	3	3	3	3	3	3	3	3	1	3	1	1	1	3	3	3	3	1	1	3	3	3	3	3	3	1	3	3	3	3	1	1	3	3	3	3	3	3	3	3	3	1	3	1
3	3	3	3	3	3	1	1	3	3	3	3	1	1	3	1	3	3	3	3	3	3	1	3	3	3	3	1	3	3	3	3	3	3	3	1	3	3	3	3	1	3	3	1	3	3	3	3	3	3
3	1	2	3	3	3	3	3	3	3	3	3	3	3	3	3	3	1	3	3	3	3	3	3	3	3	3	3	3	3	3	3	3	3	3	1	3	3	3	3	3	3	1	3	3	1	3	3	1	3
3	3	3	3	3	1	3	3	NA	NA	NA	1	3	3	3	3	1	3	1	NA	1	1	3	1	1	3	3	3	NA	3	NA	2	NA	3	3	NA	1	1	1	1	3	3	3	3	1	3	1	3	3	3
1	2	1	1	1	2	2	1	1	1	1	2	2	1	1	1	1	1	1	1	1	1	1	1	1	1	1	1	1	2	1	1	1	1	1	1	2	1	1	1	1	1	2	2	1	2	1	1	2	1
1	1	3	3	3	1	1	3	1	1	1	1	1	3	3	3	3	1	3	1	3	1	3	3	3	3	3	3	NA	1	1	3	1	3	3	3	2	3	1	1	3	3	1	1	1	1	1	3	1	3
1	3	3	3	3	3	3	3	1	1	1	3	3	3	3	3	3	1	3	1	3	1	3	3	3	3	3	3	NA	3	1	3	1	3	3	3	3	3	1	1	3	3	3	3	1	3	1	3	3	3
1	3	3	3	3	3	3	3	1	1	1	3	3	3	3	3	3	1	3	1	3	1	3	3	3	3	3	3	NA	3	1	3	1	3	3	3	3	3	1	1	3	3	3	3	1	3	1	3	3	3
3	1	1	1	1	1	1	1	3	3	3	1	1	1	1	1	1	3	1	3	1	3	1	1	1	1	1	1	3	1	3	1	3	1	1	1	1	1	3	3	1	1	1	1	3	1	3	1	1	1
3	1	2	3	3	1	1	3	3	3	3	1	1	3	3	3	3	3	3	3	3	3	3	3	3	3	3	3	3	1	3	3	3	3	3	1	3	3	3	3	3	3	1	1	3	1	3	3	1	3
1	1	3	3	3	3	3	3	3	3	3	3	3	3	1	3	1	1	1	3	1	1	3	3	1	3	3	3	1	3	3	2	3	3	3	3	1	1	1	3	3	3	1	3	1	1	1	3	1	1
1	3	3	3	3	3	3	3	3	3	3	3	3	3	3	3	3	1	3	3	3	3	3	3	3	3	3	3	3	3	3	3	3	3	3	3	3	3	3	3	1	3	3	3	3	3	3	3	3	3
NA	3	2	1	1	3	3	1	3	3	3	3	3	3	3	1	3	3	3	3	3	3	1	3	3	1	1	1	3	3	3	3	3	1	1	3	3	3	3	3	3	1	3	3	3	3	3	1	3	3
1	3	3	3	3	3	3	3	3	3	3	3	3	3	3	3	3	1	3	3	3	3	3	3	3	3	3	3	3	3	3	3	3	3	3	3	3	3	3	3	3	3	3	3	3	3	3	3	3	3
3	NA	2	3	3	3	3	1	3	3	3	3	3	3	3	1	3	3	3	3	3	3	1	3	3	1	1	1	3	3	3	3	3	1	1	3	3	3	3	3	3	1	NA	3	3	NA	3	1	NA	3
3	2	2	3	3	3	3	2	3	3	3	3	3	3	3	2	3	3	3	3	3	3	2	3	3	2	2	2	3	3	3	3	3	2	2	3	3	3	3	3	3	2	2	3	3	2	3	2	2	3
3	1	1	1	1	1	1	1	1	1	1	1	1	1	1	1	1	3	1	1	1	1	1	1	1	1	1	1	1	1	1	1	1	1	1	1	1	1	1	1	3	1	1	1	1	1	1	1	1	1
1	1	2	1	1	1	1	3	1	1	1	1	1	1	1	3	1	1	1	1	1	1	3	1	1	3	3	3	1	1	1	1	1	3	3	1	1	1	1	1	1	3	1	1	1	1	1	3	1	1
1	3	3	3	3	3	3	3	1	1	1	3	3	3	3	3	3	1	3	1	1	3	3	3	3	3	3	3	NA	3	1	3	1	3	3	3	3	1	3	3	1	3	3	3	3	3	3	3	3	3
3	1	2	1	1	1	1	3	3	3	3	1	1	1	1	3	1	3	1	3	3	1	3	1	1	3	3	3	NA	1	3	1	3	3	3	1	1	3	1	1	3	3	1	1	1	1	1	3	1	1
2	3	2	3	3	3	3	3	3	3	3	3	3	3	3	3	3	2	3	3	3	3	3	3	3	3	3	3	3	3	3	3	3	3	3	3	3	3	3	3	3	3	3	3	3	3	3	3	3	3
3	1	1	1	1	1	1	1	1	1	1	1	1	1	1	1	1	3	1	1	1	1	1	1	1	1	1	1	1	1	1	1	1	1	1	1	1	1	1	1	1	1	1	1	1	1	1	1	1	1
3	3	3	1	1	1	3	3	3	3	3	1	3	3	3	3	3	3	1	3	3	3	3	3	1	3	3	3	NA	1	3	1	3	3	3	3	3	3	3	3	3	3	3	3	3	3	3	3	3	3
3	3	2	3	3	3	3	3	3	3	3	3	3	3	3	3	1	1	3	3	3	3	1	3	3	1	1	1	NA	3	3	3	1	1	1	3	3	1	1	3	3	1	3	3	1	3	3	3	3	3
3	3	3	3	3	3	3	3	3	3	3	3	3	3	3	3	3	3	3	3	3	3	3	3	3	3	3	3	3	3	3	3	3	3	3	3	3	3	3	3	3	3	3	3	3	3	3	3	3	3
3	3	3	3	3	3	3	1	3	3	3	3	3	3	3	1	3	3	3	3	3	3	3	3	3	1	1	3	3	3	3	3	3	1	1	3	3	3	3	3	3	1	3	3	3	1	3	3	1	3
1	1	2	1	1	1	1	1	1	1	1	1	1	1	1	1	1	1	1	1	1	1	1	1	1	1	1	1	1	1	1	1	1	1	1	1	2	1	1	1	1	1	1	1	1	1	1	1	1	1
1	3	3	1	1	3	3	3	3	3	3	3	3	1	1	1	3	3	1	3	1	3	3	1	1	1	1	3	3	1	3	1	3	1	3	1	3	3	3	3	1	1	3	3	3	1	3	3	3	1
3	3	2	3	3	1	1	3	3	3	3	1	1	3	3	3	1	1	3	3	3	1	1	3	3	3	3	1	NA	3	3	3	1	3	3	3	3	1	1	1	3	3	3	1	1	3	1	3	3	3
3	3	2	3	3	1	1	3	3	3	3	1	1	3	3	3	1	1	3	3	3	1	1	3	3	3	3	1	NA	3	3	3	1	3	3	3	3	1	1	1	3	3	3	1	1	3	1	3	3	3
3	3	3	3	3	3	3	1	3	3	3	3	3	1	3	1	3	3	3	3	3	3	3	3	3	3	3	3	NA	1	3	3	3	3	3	3	2	3	3	3	3	3	3	3	3	1	3	1	1	3
1	3	3	3	3	3	3	3	3	3	3	3	3	3	1	3	3	3	3	3	3	3	3	1	3	3	3	3	3	3	3	3	3	3	3	3	3	3	3	3	1	3	3	3	3	3	3	3	3	3
3	3	3	3	3	3	3	1	3	3	3	3	3	1	3	1	3	3	3	3	3	3	3	3	3	3	3	3	3	1	3	3	3	3	3	3	2	3	3	3	3	3	3	3	3	1	3	1	1	3
1	1	1	1	1	1	1	3	1	1	1	1	1	3	1	3	1	1	1	1	1	1	1	1	1	1	1	1	NA	3	1	1	1	1	1	1	2	1	1	1	1	1	1	1	1	3	1	3	3	1
1	3	3	3	3	3	3	3	3	3	3	3	3	3	3	NA	3	3	3	3	3	3	3	1	3	1	1	3	3	NA	3	2	3	1	1	3	2	3	3	3	3	1	3	3	3	3	3	NA	3	1
3	3	1	1	1	3	3	3	3	3	3	3	3	1	1	3	1	1	1	3	1	1	1	3	1	3	3	1	1	1	3	2	1	3	1	1	1	1	1	3	1	3	3	3	1	1	1	3	3	1
1	1	3	3	3	1	NA	1	1	1	1	1	NA	3	3	1	3	3	3	1	3	3	3	1	3	3	2	3	3	3	1	2	3	3	NA	3	3	3	3	1	3	1	1	NA	3	3	3	1	1	3
3	3	1	1	1	3	3	3	3	3	3	3	3	1	1	3	1	1	1	3	1	1	1	3	1	1	1	1	1	1	3	1	1	1	1	1	1	1	1	1	1	1	3	3	1	1	1	3	1	1
1	1	3	3	3	1	1	1	1	1	1	1	1	3	3	1	3	3	3	1	3	3	3	1	3	1	2	3	3	3	1	2	3	1	1	1	2	3	3	3	3	3	1	1	3	1	3	1	3	3
1	1	1	1	1	1	1	1	1	1	1	1	1	1	3	1	1	1	1	1	1	1	1	1	1	1	1	1	1	1	1	2	1	1	1	1	1	1	1	1	NA	1	1	1	1	1	1	1	3	1
3	3	2	3	3	1	3	1	1	1	1	1	3	3	3	3	3	1	3	1	3	3	3	3	3	3	3	3	3	3	1	3	3	3	3	3	3	1	3	3	3	3	1	3	3	3	3	3	3	3
1	1	3	3	3	3	3	3	1	1	3	3	3	3	3	3	1	3	1	1	3	3	3	3	1	3	3	3	3	3	1	3	1	1	3	1	2	3	1	3	3	3	3	3	3	1	3	1	3	1
3	3	3	3	3	3	3	3	3	3	3	3	3	3	3	3	3	3	3	3	3	3	3	3	3	3	2	3	3	3	3	3	3	3	1	1	3	3	3	3	NA	3	3	3	3	1	3	3	3	3
1	1	3	3	3	3	1	3	1	1	1	3	1	3	3	1	1	3	1	1	1	3	3	3	1	3	3	3	3	3	1	3	1	1	3	3	1	3	1	3	3	3	3	1	3	3	3	1	3	1
3	3	1	3	3	1	3	1	3	3	3	1	3	3	3	3	3	1	3	3	3	1	3	1	3	1	2	3	1	1	3	1	3	3	3	3	3	1	3	1	3	1	1	3	1	3	1	3	3	3
1	1	3	3	3	3	1	3	1	1	1	3	1	3	3	1	1	3	1	1	1	3	3	3	1	3	3	3	3	3	1	3	1	1	3	NA	2	3	1	3	NA	3	3	1	3	NA	3	1	NA	1
3	3	1	1	1	1	3	1	3	3	3	1	3	1	1	3	3	1	3	3	3	1	1	1	3	1	1	1	1	1	3	1	3	3	1	1	2	1	3	1	NA	1	1	3	1	1	1	3	1	3
3	3	1	1	1	1	3	1	3	3	3	1	3	1	1	3	3	1	3	3	3	1	1	1	3	1	1	1	1	1	3	1	3	3	1	1	2	1	3	1	1	1	1	3	1	1	1	3	1	3
3	3	3	1	1	3	3	3	3	3	3	3	3	1	1	3	3	3	3	3	3	3	1	3	3	3	3	1	3	3	3	3	3	3	3	3	2	3	3	3	3	3	3	3	3	3	3	3	3	3
3	3	1	3	3	1	3	1	3	3	3	1	3	3	3	3	3	1	3	3	3	1	3	1	3	1	2	3	1	1	3	1	3	3	3	3	3	1	3	1	3	1	1	3	1	3	1	3	3	3
3	3	1	3	3	1	3	1	3	3	3	1	3	3	3	3	3	1	3	3	3	1	3	1	3	1	2	3	1	1	3	1	3	3	3	3	3	1	3	1	3	1	1	3	1	3	1	3	3	3
3	3	3	1	1	3	3	3	3	3	3	3	3	1	1	3	3	3	3	3	3	3	1	3	3	3	3	1	3	3	3	3	3	3	3	3	2	3	3	3	3	3	3	3	3	3	3	3	3	3
1	1	3	3	3	3	1	3	1	1	1	3	1	3	3	1	1	3	1	1	1	3	3	3	1	3	3	3	3	3	1	3	1	1	3	3	2	3	1	3	3	3	3	1	3	3	3	1	3	1
1	1	3	1	1	3	1	3	1	1	1	3	1	1	1	1	1	3	1	1	1	3	1	3	1	3	2	1	3	3	1	3	1	1	1	1	1	3	1	3	1	3	3	1	3	1	3	1	1	1
1	1	3	3	3	3	1	3	1	1	1	3	1	3	3	1	1	3	1	1	1	3	3	3	1	3	3	3	3	3	1	3	1	1	3	3	2	3	1	3	3	3	3	1	3	3	3	1	3	1
3	3	1	1	1	1	3	1	3	3	3	1	3	1	1	3	3	1	3	3	3	1	1	1	3	1	1	1	1	1	3	1	3	3	1	1	2	1	3	1	1	1	1	3	1	1	1	3	1	3
1	1	3	1	1	3	1	3	1	1	1	3	1	1	1	1	1	3	1	1	1	3	1	3	1	3	3	1	3	3	1	3	1	1	3	3	1	3	1	3	3	3	3	1	3	3	3	1	3	1
3	1	1	1	1	1	1	1	1	1	3	1	1	1	1	1	1	1	1	1	1	1	1	1	1	1	1	1	1	3	1	1	1	3	1	3	1	1	1	1	NA	1	1	1	1	3	1	3	1	1
3	1	1	3	3	1	1	1	3	3	3	1	1	3	1	1	1	1	1	3	3	1	3	1	1	1	2	3	1	3	3	3	1	3	3	3	2	1	1	1	3	1	1	1	1	3	1	3	3	1
1	3	1	3	3	1	1	1	1	1	1	1	1	3	1	1	3	1	1	1	3	1	3	1	1	1	1	3	1	1	1	2	1	1	1	1	2	1	3	1	NA	1	1	1	1	1	1	1	1	3
3	1	1	1	1	1	1	1	1	1	3	1	1	1	1	3	1	1	1	1	1	1	1	1	1	1	1	1	NA	3	1	2	1	3	1	3	2	1	1	1	NA	1	1	1	1	3	1	3	1	1
1	3	3	3	3	3	3	3	3	3	3	3	3	3	3	3	3	3	3	3	3	3	3	3	3	3	3	3	NA	3	3	2	3	3	3	1	2	3	3	3	3	3	3	3	3	1	3	3	3	3
3	3	3	3	3	1	3	3	3	3	1	1	3	3	3	1	3	3	3	3	3	3	3	3	3	3	3	3	3	1	3	3	3	3	3	3	3	3	3	3	3	3	3	3	3	3	3	3	3	3
1	3	3	1	1	3	3	3	1	1	3	3	3	1	3	1	3	3	1	1	1	3	1	3	1	3	3	1	1	3	1	2	3	1	1	1	1	3	3	3	1	3	3	3	3	1	1	1	1	1
3	1	2	3	3	1	1	1	3	3	3	1	1	3	1	3	3	1	3	3	3	1	3	1	3	1	1	3	NA	3	3	2	1	3	3	3	3	1	1	1	3	1	1	1	1	3	3	3	3	3
3	1	2	1	1	1	1	1	1	1	3	1	1	3	1	1	3	1	3	1	1	1	3	1	3	1	1	3	NA	3	1	1	1	1	3	1	2	1	1	1	3	1	1	1	1	1	3	1	1	1
1	3	2	1	1	3	3	3	1	1	1	3	3	1	3	1	1	3	1	1	1	3	1	3	1	3	3	1	NA	1	1	2	3	1	1	1	1	3	3	3	1	3	3	3	3	3	1	1	1	1
1	1	1	1	1	1	1	1	1	1	1	1	1	1	1	3	1	1	1	1	3	1	1	1	1	1	1	1	1	1	1	1	1	3	1	3	2	1	1	1	1	1	1	1	1	1	1	1	3	1
3	1	2	3	3	1	1	3	3	3	3	1	1	3	1	1	3	3	3	3	3	1	3	1	3	3	2	3	3	3	3	2	1	3	3	3	3	3	3	1	3	3	3	1	1	3	3	3	3	3
3	1	3	1	1	1	1	3	1	1	3	1	1	1	1	1	1	3	3	1	3	1	3	1	3	3	3	3	3	1	1	2	1	3	1	1	2	3	3	1	3	3	3	1	3	3	3	1	3	3
3	1	2	1	1	1	1	3	3	3	3	1	1	1	1	1	3	3	3	3	3	1	3	1	3	3	3	3	3	1	3	1	1	3	1	1	1	3	3	1	1	3	3	1	3	1	3	3	3	3
3	2	2	2	2	2	2	3	3	3	3	2	2	2	2	2	3	3	3	3	3	2	3	2	3	3	3	3	3	2	3	2	2	3	2	2	2	3	3	2	2	3	3	2	3	2	3	3	3	3
1	3	2	3	3	3	3	3	3	3	3	3	3	3	3	3	1	3	NA	3	3	3	1	3	1	3	3	1	NA	3	3	3	3	3	3	3	3	3	3	3	3	3	3	3	3	3	NA	3	1	3
3	1	2	3	3	1	1	3	3	3	1	1	1	3	1	1	3	1	3	3	3	1	3	1	3	3	2	3	3	1	3	2	1	3	3	1	3	3	3	1	3	3	3	1	3	3	3	3	3	3
3	1	2	3	3	1	1	1	1	1	1	1	1	3	1	1	3	1	3	1	3	1	3	1	3	1	1	3	3	1	1	1	1	3	1	1	2	1	1	1	NA	1	1	1	3	1	3	1	3	1
1	1	1	1	1	2	1	1	1	1	2	2	1	1	1	1	1	2	1	1	1	1	1	1	1	1	1	1	1	2	1	1	1	1	1	1	1	1	1	1	1	1	1	1	1	1	1	1	1	1
3	3	3	3	3	1	3	3	3	3	3	1	3	3	3	3	3	3	3	3	3	3	3	3	3	3	3	3	3	3	3	3	3	3	3	3	3	3	3	3	3	3	3	3	3	3	3	3	3	3
1	1	1	1	1	3	1	3	1	1	3	3	1	3	1	1	1	3	1	1	1	1	1	1	3	3	2	1	NA	3	1	1	1	1	1	1	2	3	3	1	1	3	3	1	1	1	1	1	1	3
1	1	3	3	3	1	1	3	1	1	3	1	1	3	1	1	3	3	3	1	1	1	3	1	1	3	3	3	3	3	1	1	1	3	3	1	2	3	3	3	1	3	3	1	3	1	3	1	1	3
3	1	1	1	1	1	1	3	3	3	1	1	1	3	1	1	1	1	3	3	3	1	1	3	3	3	3	1	1	1	3	2	1	1	1	1	1	3	3	1	3	3	3	1	1	3	1	3	3	3
1	3	3	3	3	3	3	1	1	1	3	3	3	1	3	3	3	3	3	1	1	3	3	1	1	1	2	3	3	3	1	2	3	3	3	3	3	1	1	3	1	1	1	3	3	3	3	1	1	1
3	3	3	3	3	3	3	3	3	3	3	3	3	3	3	3	3	3	1	3	3	3	3	3	3	3	2	3	3	3	3	3	3	3	3	3	3	3	3	3	3	3	3	3	3	3	3	3	3	3
1	3	3	3	3	3	3	1	1	1	3	3	3	1	3	3	3	3	3	1	1	3	3	1	1	1	2	3	3	3	1	2	3	3	3	3	3	1	1	3	NA	1	1	3	3	3	3	1	1	1
3	1	1	1	1	1	1	3	1	1	1	1	1	3	1	1	1	1	1	1	1	1	1	1	3	3	2	1	1	1	1	1	1	1	1	1	2	3	3	1	3	3	3	1	1	3	1	1	3	3
3	3	3	3	3	1	1	1	1	1	3	1	1	1	1	1	3	3	1	1	3	3	3	1	1	1	2	3	NA	1	1	2	1	1	3	1	2	1	1	3	NA	1	1	1	1	1	3	1	3	3
3	1	2	1	1	1	1	1	1	1	1	1	1	3	1	3	1	1	3	1	3	1	1	1	1	1	1	1	NA	3	1	1	1	3	1	3	2	1	1	3	1	1	3	1	3	3	1	1	1	3
3	1	2	1	1	1	1	1	1	1	1	1	1	3	1	3	1	1	3	1	1	1	1	1	1	1	1	1	1	3	1	1	1	3	1	3	1	1	1	3	1	1	3	1	3	3	1	1	1	3
3	3	3	3	3	1	1	3	3	3	3	1	1	3	3	3	3	3	1	3	3	3	3	1	1	3	3	3	3	3	3	3	3	3	3	3	3	3	3	3	3	3	3	1	3	3	3	1	3	3
3	1	1	1	1	3	3	1	1	1	1	3	3	1	1	1	1	1	1	1	1	1	1	1	1	1	1	1	1	1	1	1	1	1	1	3	1	1	1	3	2	1	3	3	1	3	1	1	1	1
1	1	1	1	1	1	1	1	3	3	1	1	1	3	1	1	1	1	3	3	1	1	1	3	1	1	1	1	1	1	3	2	1	1	1	1	2	1	1	1	1	1	1	1	1	1	1	3	1	3
3	3	2	1	1	3	3	3	1	1	3	3	3	3	3	3	3	3	1	1	1	1	3	3	3	1	1	3	NA	3	1	1	3	3	1	3	3	3	1	3	3	1	3	3	3	3	1	3	3	1
1	1	2	3	3	1	1	1	3	3	1	1	1	1	1	3	1	1	3	3	3	3	1	1	1	3	3	1	3	1	3	3	1	1	3	3	2	1	3	1	1	3	1	1	1	1	3	1	1	3
1	1	1	1	1	1	1	1	1	1	1	1	1	1	1	3	1	1	1	1	1	1	1	1	1	1	1	1	NA	1	1	1	3	1	1	3	2	1	1	1	3	1	1	1	1	1	1	1	3	1
1	1	2	3	3	1	1	1	3	3	1	1	1	1	1	3	1	1	3	3	3	3	1	1	1	3	3	1	3	1	3	3	3	1	3	3	3	1	3	1	3	3	1	1	1	1	3	1	3	3
1	3	2	3	3	1	1	3	3	3	1	1	1	1	1	1	1	1	3	3	3	3	1	1	1	3	3	1	3	1	3	3	1	1	3	1	2	3	3	3	1	3	1	1	1	1	3	1	1	3
1	3	2	1	1	1	1	3	1	1	3	1	1	3	3	1	3	3	1	1	1	1	3	3	3	1	1	3	2	3	1	1	3	3	1	1	1	3	1	3	1	1	1	1	3	1	1	3	1	1
3	1	2	3	3	3	3	1	3	3	1	3	3	1	1	3	1	1	3	3	3	3	1	1	1	3	3	1	NA	1	3	3	1	1	3	3	3	1	3	1	3	3	3	3	1	3	3	1	3	3
1	3	2	1	1	1	1	3	1	1	3	1	1	3	3	3	3	3	1	1	1	1	3	3	3	1	1	3	NA	3	1	1	3	3	1	3	1	3	1	3	1	1	1	1	3	1	1	3	1	1
1	1	1	1	1	1	1	1	1	1	1	1	1	1	1	3	1	1	1	1	1	1	1	1	1	1	1	1	1	1	1	1	1	1	1	3	1	1	1	1	1	1	1	1	1	1	1	1	1	1
1	1	1	1	1	1	1	1	1	1	1	1	1	1	1	1	1	1	3	1	1	1	1	1	1	1	1	1	1	1	1	2	NA	1	1	1	1	1	1	1	1	1	1	1	1	1	1	1	1	3
3	3	2	1	1	3	3	3	1	1	3	3	3	3	3	3	3	3	3	1	3	3	3	1	3	1	1	3	1	3	1	2	3	3	1	1	2	3	1	3	3	1	3	3	1	3	1	1	3	3
1	3	3	3	3	1	1	3	3	3	1	1	1	1	1	1	1	3	1	3	1	1	1	3	3	3	3	1	NA	1	3	2	1	3	3	3	1	3	3	1	1	3	3	1	1	1	3	3	1	1
1	1	2	3	3	3	1	1	1	1	1	3	1	1	1	1	1	1	1	1	1	1	1	1	3	3	3	1	1	1	1	2	1	3	1	1	1	1	1	1	1	3	1	1	1	1	1	1	1	1
1	NA	3	3	3	3	1	1	3	3	1	3	1	3	1	1	3	2	1	3	1	1	1	1	3	3	3	1	NA	1	3	3	3	3	3	1	2	1	1	1	1	3	3	1	1	1	3	1	1	1
3	3	2	2	2	2	3	3	2	2	3	2	3	2	3	3	2	3	3	2	3	3	3	3	2	2	2	3	2	3	2	2	2	2	2	3	2	3	3	3	3	2	2	3	3	3	2	3	3	3
3	3	1	1	1	1	3	3	1	1	3	1	3	1	3	3	1	3	1	1	3	1	3	NA	1	1	1	3	NA	3	1	1	1	1	1	3	2	3	3	3	3	1	1	3	3	3	1	3	3	3
1	1	3	3	3	3	1	1	3	3	1	3	1	3	1	1	3	1	3	3	1	3	1	1	3	3	3	1	NA	1	3	3	3	3	3	1	2	1	1	1	1	3	3	1	1	1	3	1	1	1
1	1	3	3	3	3	1	1	3	3	1	3	1	3	1	1	3	1	3	3	1	3	1	1	3	3	3	1	NA	1	3	3	3	3	3	1	2	1	1	1	NA	3	3	1	1	1	3	1	1	1
3	3	1	1	1	1	3	3	1	1	3	1	3	1	3	3	1	3	3	1	3	3	3	3	1	1	1	3	NA	3	1	1	1	1	1	3	2	3	3	3	3	1	1	3	3	3	1	3	3	3
3	1	1	1	1	1	3	1	1	1	1	1	3	1	3	1	1	1	1	1	1	1	1	3	1	1	1	1	1	1	1	1	1	1	1	3	1	1	3	1	3	1	1	3	1	3	1	3	2	3
3	1	3	3	3	3	3	1	3	3	1	3	3	3	3	3	NA	1	1	3	NA	1	1	3	3	3	3	1	3	1	3	3	3	3	3	3	2	1	1	1	3	3	3	3	1	3	3	3	3	3
1	3	1	1	1	1	1	3	1	1	3	1	1	1	1	3	1	3	3	1	1	3	3	1	1	1	1	3	1	3	1	1	1	1	1	1	2	3	3	3	NA	1	1	1	3	1	1	1	1	1
3	1	2	3	3	3	3	1	3	3	1	3	3	3	3	1	3	1	3	3	3	3	1	3	3	3	3	1	NA	1	3	3	3	3	3	3	2	1	1	1	3	3	3	3	1	3	1	3	3	3
3	1	2	1	1	1	3	1	3	3	1	1	3	3	1	3	3	1	3	3	3	1	1	1	1	1	1	1	NA	1	3	2	3	1	3	3	2	1	3	3	3	1	1	3	1	1	1	1	1	3
3	1	3	3	3	3	3	1	3	3	3	3	3	3	1	3	3	1	1	3	3	3	3	1	3	3	3	3	1	3	3	2	3	3	3	3	3	1	3	3	3	3	1	3	3	1	1	1	3	3
3	1	2	3	3	3	3	1	3	3	1	3	3	3	3	1	3	1	1	3	1	1	1	3	1	1	1	1	NA	1	3	2	3	1	3	3	2	1	3	3	1	1	3	3	3	3	3	3	1	1
3	1	1	3	3	1	1	1	3	3	1	1	1	1	NA	NA	1	1	NA	3	1	1	1	1	1	1	1	NA	1	1	3	1	3	1	3	NA	1	1	1	1	1	1	1	1	1	1	1	1	1	1
1	1	2	1	1	3	3	1	1	1	3	3	3	1	3	3	1	3	1	1	3	1	3	3	3	3	2	3	NA	1	1	2	1	3	1	1	1	1	3	3	1	3	3	3	3	1	3	3	3	1
1	1	2	1	1	3	3	1	1	1	3	3	3	1	3	3	1	3	1	1	3	1	3	3	3	3	2	3	NA	1	1	2	1	3	1	1	1	1	3	3	1	3	3	3	3	1	3	3	3	1
1	1	2	1	1	3	3	1	1	1	3	3	3	1	3	3	1	3	1	1	3	1	3	3	3	3	2	3	NA	1	1	2	1	3	1	1	1	1	3	3	NA	3	3	3	3	1	3	3	3	1
3	3	2	3	3	1	1	3	3	3	1	1	1	3	1	1	3	1	3	3	2	3	1	2	1	1	2	1	1	3	3	2	3	1	3	3	3	3	1	1	3	1	1	1	1	3	1	1	1	3
3	3	2	3	3	3	3	3	1	1	3	3	3	1	3	1	1	1	3	1	1	3	1	3	1	1	2	1	1	3	1	3	1	1	1	3	2	3	1	1	3	1	1	3	1	3	1	3	1	1
3	3	3	3	3	3	3	3	3	3	3	3	3	3	3	3	3	3	3	3	3	3	3	3	3	3	3	3	3	3	3	3	3	3	3	3	3	3	3	3	3	3	3	3	3	3	3	3	3	3
3	3	2	1	1	3	3	3	3	3	3	3	3	3	3	1	3	3	1	3	3	3	1	3	3	3	3	1	3	1	3	2	3	3	1	3	2	3	3	3	3	3	3	3	3	3	3	3	1	3
1	3	1	1	1	1	1	1	3	3	1	1	1	3	1	1	1	1	1	3	1	3	1	1	3	1	1	1	NA	1	3	1	3	1	1	1	1	3	1	1	1	1	3	1	3	1	3	1	1	3
1	3	1	1	1	1	1	3	3	3	1	1	1	3	1	1	3	3	1	3	1	3	3	1	3	1	2	3	NA	3	3	1	3	1	1	1	1	3	3	3	1	1	3	1	3	1	3	3	3	1
3	1	1	1	1	3	3	3	1	1	1	3	3	1	1	1	1	3	1	1	3	1	1	1	1	1	1	1	2	1	1	1	1	1	3	3	2	1	3	1	3	1	1	3	1	1	1	1	3	3
3	NA	2	3	3	3	3	3	3	3	3	3	3	3	3	3	3	3	1	3	3	3	3	3	3	3	3	3	3	3	3	3	3	NA	3	3	3	3	3	1	1	3	1	3	3	1	3	3	3	3
1	1	1	1	1	2	1	1	1	1	1	2	1	1	1	1	1	1	1	1	1	1	1	1	1	1	1	1	1	1	1	1	1	NA	1	1	2	1	1	NA	3	1	1	1	1	1	1	1	1	NA
1	3	1	1	1	1	1	1	3	3	3	1	1	3	3	1	1	1	3	3	1	3	1	3	1	1	2	1	1	1	3	3	1	1	3	1	1	1	1	1	1	1	1	1	1	1	1	3	1	1
1	3	3	1	1	3	1	1	3	3	3	3	1	3	3	3	3	1	3	3	1	3	3	3	1	3	3	3	1	1	3	3	1	3	3	3	2	1	3	3	1	3	3	1	1	3	1	3	3	3
3	1	1	1	1	1	1	1	1	1	1	1	1	1	1	1	1	1	1	1	1	1	1	1	1	1	1	1	1	1	1	1	1	1	1	1	1	1	3	1	1	1	1	1	1	3	1	1	NA	1
1	1	1	1	1	1	3	1	1	1	1	1	3	1	1	1	1	1	1	1	1	1	1	1	1	1	1	1	NA	1	1	1	1	1	1	1	3	1	1	1	1	1	1	3	1	1	1	1	1	1
3	3	3	3	3	3	1	3	3	3	1	3	1	3	1	3	3	3	3	3	3	3	3	3	3	3	3	3	3	3	3	1	3	3	3	3	1	3	3	3	3	3	3	1	3	3	3	3	1	3
1	3	2	3	3	3	1	3	3	3	1	3	1	3	1	3	3	3	1	3	1	3	3	3	3	3	3	3	3	1	3	1	3	3	3	3	2	3	1	3	1	3	1	1	3	1	3	3	3	3
3	1	1	1	1	3	3	1	1	1	3	3	3	3	3	1	1	1	NA	1	1	1	1	3	1	1	1	1	NA	1	1	3	1	1	1	1	3	1	3	1	1	1	1	3	1	NA	1	1	3	1
3	3	3	3	3	3	1	3	3	3	1	3	1	3	1	3	3	3	3	3	1	3	3	3	3	3	3	3	3	3	3	2	3	3	3	3	2	3	3	3	3	3	1	1	3	3	3	3	3	3
1	3	1	1	1	3	1	1	3	3	1	3	1	1	1	1	3	3	1	3	1	1	1	3	1	1	1	1	1	1	3	2	3	1	3	3	1	1	1	1	NA	1	1	1	3	1	1	3	1	1
3	3	1	1	1	NA	3	3	3	3	3	NA	3	1	3	1	1	1	3	3	NA	1	1	1	3	1	1	1	NA	1	3	2	1	1	1	1	2	3	1	1	3	1	3	3	1	1	3	1	NA	NA
1	1	3	3	3	3	1	1	1	1	1	3	1	3	1	3	3	3	1	1	3	3	3	3	1	3	3	3	2	3	1	2	3	3	3	3	2	1	3	3	1	3	1	1	3	3	1	3	3	3
1	1	2	1	1	3	1	1	1	1	1	3	1	1	1	1	NA	NA	1	1	3	1	1	1	1	NA	1	1	1	1	1	1	NA	NA	NA	1	1	1	1	3	1	NA	1	1	NA	1	1	NA	3	3
3	3	2	1	1	1	3	3	3	3	3	1	3	3	3	3	1	1	3	3	1	3	3	3	3	1	1	3	NA	1	3	2	1	1	1	1	2	3	1	1	3	1	3	3	1	1	3	1	1	1
1	1	3	3	3	3	1	1	1	1	1	3	1	3	1	3	3	3	1	1	3	3	3	3	1	3	3	3	NA	3	1	2	3	3	3	3	2	1	3	3	1	3	1	1	3	3	1	3	3	3
1	1	1	1	1	3	1	1	1	1	1	3	1	3	1	1	1	1	1	1	1	1	1	3	1	1	1	1	1	1	1	1	1	1	1	1	1	1	1	1	1	1	1	1	1	1	1	1	1	1
1	1	1	1	1	3	1	1	1	1	1	3	1	3	1	1	1	1	1	1	1	1	1	3	1	1	1	1	1	1	1	1	1	1	1	1	1	1	1	1	1	1	1	1	1	1	1	1	1	1
NA	3	1	1	1	3	3	3	3	3	3	3	3	3	3	1	3	3	3	3	1	1	1	3	3	3	2	1	3	3	3	3	3	3	3	3	2	3	3	1	3	3	3	3	3	3	3	3	1	1
1	3	1	1	1	1	1	3	3	3	1	1	1	1	1	1	1	1	3	3	1	1	1	3	1	3	2	1	NA	1	3	1	1	3	1	1	2	3	3	1	1	3	3	1	1	1	3	1	1	1
1	3	1	1	1	1	1	3	3	3	1	1	1	1	1	1	1	1	1	3	1	1	1	1	1	3	2	1	3	1	3	1	1	3	1	1	2	3	3	1	1	3	1	1	1	1	3	1	1	1
1	3	1	1	1	1	1	3	3	3	1	1	1	1	1	1	1	1	3	3	1	1	1	3	1	3	2	1	NA	1	3	1	1	3	1	1	3	3	3	1	NA	3	3	1	1	1	3	1	1	1
3	1	3	3	3	3	3	1	1	1	3	3	3	3	3	3	3	3	1	1	3	3	3	1	3	1	2	3	NA	3	1	3	3	1	3	3	1	1	1	3	3	1	1	3	3	3	1	3	3	3
1	3	1	1	1	1	1	3	3	3	1	1	1	1	1	1	1	1	3	3	1	1	1	3	1	3	2	1	NA	1	3	1	1	3	1	1	3	3	3	1	NA	3	3	1	1	1	3	1	1	1
3	3	3	3	3	3	3	3	3	3	3	3	3	3	3	3	3	3	3	3	3	3	3	3	3	1	2	3	3	3	3	3	3	1	3	3	1	3	3	3	3	1	3	3	3	3	3	3	3	3
3	3	3	1	1	3	3	3	3	3	3	3	3	3	3	3	3	3	3	3	3	3	3	3	1	3	3	3	3	1	3	3	3	3	3	1	3	3	3	3	1	3	3	3	3	1	3	3	3	3
1	1	1	3	3	1	1	1	1	1	1	1	1	1	1	1	3	3	3	1	1	1	1	3	3	1	2	1	1	3	1	2	3	1	3	3	1	1	1	1	NA	1	3	1	3	3	1	3	1	1
3	3	3	3	3	3	3	3	3	3	3	3	3	3	3	3	3	3	1	3	3	3	3	1	1	3	2	3	3	1	3	3	3	3	3	1	2	3	3	3	1	3	1	3	3	1	3	3	3	3
3	1	3	3	3	3	3	1	1	1	3	3	3	3	3	3	1	1	3	1	3	3	3	3	1	1	2	3	1	1	1	2	1	1	1	1	2	1	1	3	1	1	3	3	1	1	1	1	3	3
3	3	1	3	3	3	3	3	3	3	3	3	3	3	3	3	3	3	1	3	1	3	3	1	3	1	1	3	3	3	3	3	3	1	3	3	3	3	3	3	3	1	1	3	3	3	3	3	1	3
1	3	1	3	3	1	1	3	3	3	1	1	1	1	1	1	NA	NA	1	3	1	1	1	1	3	1	1	1	3	3	NA	2	3	1	NA	3	2	3	3	1	3	1	1	1	3	NA	3	3	1	1
1	3	3	2	2	3	1	3	3	3	NA	3	1	3	NA	3	3	3	3	3	3	3	3	3	3	3	3	3	3	3	3	2	3	3	3	3	3	3	3	3	3	3	3	NA	3	3	3	3	3	3
1	3	1	1	1	1	1	3	3	3	1	1	1	1	1	1	3	3	1	3	1	1	1	1	3	1	1	1	3	3	3	2	3	1	3	3	2	3	3	1	3	1	1	1	3	3	3	3	1	1
3	3	3	3	3	3	3	3	3	3	3	3	3	3	3	3	3	3	3	3	3	3	3	3	3	3	3	3	3	3	3	3	3	3	3	3	2	3	3	3	3	3	3	3	3	3	3	3	3	3
1	1	1	3	3	3	1	1	1	1	1	3	1	3	1	3	1	1	1	1	1	3	3	1	1	1	1	3	1	1	1	1	1	1	1	1	2	1	1	3	1	1	1	1	1	1	1	1	1	3
3	3	3	3	3	NA	3	3	3	3	3	2	3	2	3	2	3	3	3	3	3	2	2	3	3	3	3	NA	3	3	3	3	3	3	3	3	3	3	3	3	3	3	3	3	3	3	3	3	3	3
3	3	3	1	1	3	3	3	3	3	3	3	3	3	3	3	3	3	3	3	3	3	3	3	3	1	2	3	NA	3	3	3	3	1	3	3	3	3	3	3	3	1	3	3	3	3	3	3	3	3
3	3	3	1	1	3	3	3	3	3	3	3	3	3	3	3	3	3	3	3	3	3	3	3	3	1	2	3	3	3	3	3	3	1	3	3	3	3	3	3	3	1	3	3	3	3	3	3	3	3
3	3	3	1	1	3	3	3	3	3	3	3	3	3	3	3	3	3	3	3	3	3	3	3	3	1	2	3	NA	3	3	3	3	1	3	3	3	3	3	3	3	1	3	3	3	3	3	3	3	3
1	1	NA	3	3	1	1	1	1	1	1	2	2	2	1	1	2	1	NA	2	2	1	1	1	1	3	NA	1	2	1	2	NA	1	3	1	2	1	1	2	2	NA	3	1	1	1	1	2	2	2	1
1	1	1	3	3	1	1	1	1	1	1	1	1	1	1	1	1	1	1	1	1	1	1	1	1	3	2	1	NA	1	1	1	1	3	1	1	1	1	1	3	1	3	1	1	1	3	1	1	1	3
3	3	3	1	1	3	3	3	3	3	3	3	3	3	3	3	3	3	3	3	3	3	3	3	3	1	2	3	2	3	3	3	3	1	3	3	3	3	3	1	3	1	3	3	3	1	3	3	3	1
1	3	1	1	1	1	1	3	3	3	1	1	1	1	1	1	1	1	1	3	NA	1	1	1	1	3	2	1	3	1	3	1	1	3	1	NA	2	3	3	3	NA	3	1	1	1	3	3	1	NA	3
1	3	1	3	3	1	1	3	3	3	1	1	1	1	1	1	1	1	1	3	1	1	1	1	1	3	2	1	3	1	3	1	1	3	1	1	2	3	3	1	1	3	1	1	1	3	3	1	1	3
1	3	3	3	3	3	3	3	3	3	3	3	3	3	1	3	3	1	3	3	1	3	3	3	3	3	2	3	3	3	3	3	3	3	3	3	2	3	3	3	1	3	3	3	3	1	3	1	1	3
3	3	3	3	3	1	3	3	3	3	3	1	3	3	3	1	3	3	3	3	3	3	3	3	3	3	3	3	3	3	3	3	3	3	3	3	3	3	3	1	3	3	3	3	3	3	3	3	3	3
1	3	3	3	3	3	3	3	3	3	3	3	3	3	3	3	3	3	3	3	3	3	3	3	3	3	3	3	3	3	3	3	3	3	3	3	3	3	3	3	3	3	3	3	3	3	3	3	3	3
NA	3	1	1	1	3	1	3	1	1	1	3	1	1	1	3	1	1	1	1	1	1	1	1	3	3	2	1	3	1	1	1	1	3	1	1	2	3	3	3	NA	3	1	1	1	3	3	1	3	1
1	NA	1	1	1	3	1	NA	1	1	1	3	1	1	1	3	1	1	1	1	1	1	1	1	NA	3	2	1	3	1	1	1	1	3	1	1	2	NA	NA	3	1	3	1	1	1	3	NA	1	3	1
3	3	3	3	3	1	3	3	3	3	3	1	3	3	3	1	3	3	3	3	3	3	3	3	3	3	3	3	3	3	3	3	3	3	3	3	3	3	3	1	3	3	3	3	3	3	3	3	3	3
3	1	3	3	3	3	3	1	3	3	3	3	3	3	3	3	3	3	3	3	3	3	3	3	1	3	3	3	1	3	3	3	3	3	3	3	3	1	1	3	3	3	3	3	3	1	1	3	1	1
3	1	2	3	3	1	3	1	1	1	1	1	3	3	3	1	3	3	1	1	3	3	3	3	1	1	2	3	1	3	1	2	3	1	1	3	2	1	1	1	3	1	1	3	1	1	1	3	1	1
3	3	1	3	3	3	3	3	1	1	1	3	3	1	3	3	1	3	1	1	3	3	3	3	3	1	2	3	3	3	1	2	1	1	1	3	1	3	3	3	3	1	1	3	1	3	3	3	3	1
3	1	3	1	1	1	1	1	3	3	3	1	1	3	3	1	3	3	3	3	3	1	1	1	1	3	3	1	NA	1	3	2	3	3	3	1	3	1	1	1	3	3	3	1	3	3	1	3	3	3
1	1	2	3	3	1	1	1	3	3	3	1	1	1	1	1	3	1	1	3	1	1	1	1	1	1	2	1	1	1	3	2	3	1	3	1	3	3	1	3	NA	1	3	1	1	1	1	3	1	1
1	3	NA	1	1	1	1	1	3	3	3	1	1	1	1	1	3	3	1	3	1	1	1	1	1	1	2	1	NA	1	3	1	1	1	3	1	2	1	1	1	NA	1	3	1	1	1	3	3	1	1
3	3	2	3	3	3	1	NA	3	3	3	3	2	3	3	3	3	3	3	3	3	NA	3	3	1	3	3	3	3	NA	3	NA	NA	3	3	NA	3	3	2	2	3	3	3	NA	1	NA	3	3	3	3
3	3	2	3	3	3	3	1	3	3	3	3	3	3	3	3	3	3	3	3	3	1	3	3	1	3	3	3	3	3	3	3	3	3	3	1	3	3	1	3	3	3	3	3	1	1	3	3	3	3
3	1	2	1	1	3	3	1	1	1	1	3	3	1	1	3	1	1	3	1	1	1	1	1	1	1	1	1	1	3	1	3	3	1	1	1	1	1	1	3	1	1	1	3	1	1	1	1	1	1
1	3	1	3	3	1	3	1	3	3	3	1	3	3	3	1	3	3	1	3	3	1	3	3	1	3	3	3	3	3	3	2	3	3	3	1	3	3	1	3	NA	3	3	3	1	1	3	3	3	3
3	3	2	1	1	3	1	1	3	3	3	3	1	3	1	3	3	3	1	3	3	1	3	1	1	3	3	3	3	1	3	2	1	3	3	1	2	1	1	1	3	3	3	1	1	1	3	3	1	1
3	3	2	1	1	3	1	1	3	3	3	3	1	1	3	3	3	3	1	3	1	1	1	3	1	1	2	1	NA	1	3	2	1	1	3	1	2	3	1	1	NA	1	3	1	1	1	3	3	3	3
3	3	3	3	3	3	1	3	3	3	3	3	1	3	3	3	3	3	1	3	3	3	3	3	3	3	3	3	3	3	3	3	3	3	3	3	3	3	3	1	3	3	3	1	3	3	3	3	3	3
3	3	3	3	3	3	1	3	3	3	3	3	1	3	3	3	3	3	1	3	3	3	3	3	3	3	3	3	3	3	3	3	3	3	3	3	3	3	3	3	3	3	3	1	3	3	3	3	3	3
3	3	3	3	3	3	1	3	3	3	3	3	1	3	3	3	3	3	1	3	3	3	3	3	3	3	3	3	3	3	3	3	3	3	3	3	3	3	3	3	3	3	3	1	3	3	3	3	3	3
3	3	3	3	3	3	3	3	3	3	3	3	3	3	3	3	3	3	3	3	3	3	3	3	3	3	3	3	3	3	3	3	1	3	3	3	3	3	3	3	3	3	3	3	3	3	3	3	3	3
1	1	1	3	3	1	1	1	1	1	1	1	1	1	1	NA	3	1	1	1	1	3	1	1	3	1	2	1	1	1	1	2	1	1	3	1	2	1	1	1	3	1	1	1	3	1	1	3	1	1
3	3	3	1	1	3	3	3	3	3	3	3	3	3	3	3	1	3	3	3	3	1	3	3	1	3	3	3	3	3	3	2	3	3	3	3	3	3	3	3	NA	3	3	3	1	3	3	3	3	3
3	3	3	1	1	1	1	1	3	3	1	1	1	1	1	1	1	3	1	3	1	1	1	3	1	3	3	1	3	3	3	1	3	3	3	1	2	3	1	1	3	3	3	1	1	3	3	3	3	3
3	3	3	3	3	1	3	3	3	3	1	1	3	3	3	3	3	3	3	3	1	3	1	3	3	3	3	1	3	3	3	2	3	3	3	3	2	3	3	3	3	3	3	3	3	3	3	3	3	NA
1	1	1	1	1	1	1	3	1	1	NA	1	1	3	1	1	1	1	1	1	1	1	1	3	3	1	2	1	1	1	1	3	1	1	1	1	2	1	3	1	1	1	1	1	1	1	1	1	1	1
3	3	1	3	3	1	3	1	3	3	1	1	3	1	1	1	1	3	1	3	1	1	1	1	1	3	2	1	NA	1	3	1	3	3	1	1	1	1	3	1	1	3	3	3	1	1	3	1	1	1
3	3	2	3	3	1	3	1	3	3	3	1	3	3	3	3	3	3	3	3	3	3	1	3	1	3	2	1	3	3	3	2	3	3	1	1	3	3	3	3	3	3	3	3	3	3	3	3	3	1
1	1	1	1	1	1	1	1	1	1	1	1	1	1	1	1	1	1	1	1	1	1	1	1	1	1	2	1	1	1	1	2	1	1	1	1	1	1	1	1	1	1	1	1	1	1	1	1	1	1
3	3	1	3	3	3	3	3	3	3	3	3	3	3	3	3	1	3	1	3	1	3	1	3	1	3	2	1	3	1	3	2	3	3	3	1	3	1	3	3	NA	3	3	3	3	1	3	1	1	3
1	1	3	1	1	1	3	1	1	1	1	1	3	3	3	3	3	1	3	1	3	3	3	3	3	1	2	3	1	3	1	2	1	1	1	3	2	3	1	3	NA	1	1	3	3	3	1	3	3	3
3	3	2	3	3	3	1	3	3	3	1	3	1	3	1	1	3	3	3	3	3	3	1	1	3	3	3	1	3	3	3	3	3	3	3	1	3	3	3	1	3	3	3	1	NA	3	3	3	3	3
1	1	3	1	1	3	3	1	1	1	3	3	3	1	1	3	3	1	1	1	1	1	3	3	3	1	1	3	1	3	1	3	1	1	3	3	3	1	1	3	3	1	1	3	1	3	1	1	3	3
3	1	3	1	1	3	1	3	1	1	3	3	1	3	3	3	3	3	1	1	3	1	1	3	3	1	2	1	1	3	1	3	1	1	3	3	2	3	1	3	3	1	1	1	3	1	1	3	3	3
3	1	2	1	1	1	1	1	1	1	1	1	1	3	3	3	3	3	3	1	1	1	1	3	1	1	2	1	1	3	1	2	1	1	3	3	3	1	1	3	3	1	1	1	1	3	1	1	3	3
1	1	1	1	1	3	3	3	1	1	3	3	3	1	3	3	1	1	1	1	3	1	1	1	3	1	1	1	1	1	1	1	1	1	1	1	2	3	1	NA	NA	1	1	3	3	1	1	3	1	1
3	2	3	2	2	3	3	3	2	2	3	3	3	3	2	3	3	3	3	2	3	2	2	3	3	2	2	2	2	2	2	2	3	2	2	3	3	3	2	3	3	2	2	3	3	3	2	3	2	3
1	3	2	2	2	2	2	2	2	2	2	3	2	1	2	2	1	3	2	2	2	2	2	3	2	2	2	2	2	2	2	2	1	2	3	2	2	2	3	2	2	2	2	2	2	2	3	2	3	3
3	1	1	1	1	1	1	1	1	1	1	1	1	3	1	1	3	1	1	1	1	1	1	1	1	1	1	1	NA	1	1	1	3	1	1	1	2	1	1	1	1	1	1	1	1	1	1	1	1	1
1	3	2	3	3	1	1	3	3	3	1	1	1	1	1	1	3	3	1	3	3	3	3	1	3	3	3	3	NA	3	3	2	3	3	1	1	3	1	3	3	1	3	3	1	1	3	3	3	3	3
1	3	1	3	3	3	3	3	3	3	3	3	3	3	3	1	3	3	1	3	3	3	3	1	3	3	3	3	3	3	3	3	3	3	1	3	3	1	3	3	3	3	3	3	1	3	3	3	3	3
1	1	2	1	1	3	3	1	3	3	3	3	3	1	1	3	1	1	3	3	1	1	1	3	1	1	1	1	1	1	3	1	1	1	3	1	1	3	1	1	1	1	3	3	3	1	1	1	1	3
1	3	2	3	3	1	3	3	1	1	1	3	3	1	1	1	3	3	3	1	1	3	3	3	1	3	2	3	NA	3	1	2	3	3	1	3	3	3	3	3	1	3	1	3	3	1	3	1	3	1
3	3	3	3	3	3	3	3	1	1	3	3	3	3	3	3	1	3	3	1	3	3	3	1	1	3	2	3	3	3	1	3	1	3	1	3	2	1	1	1	3	3	1	3	3	1	3	3	3	1
3	3	3	3	3	3	3	3	3	3	3	3	3	3	3	3	3	3	3	3	3	3	3	3	3	3	3	3	3	3	3	3	3	3	3	3	3	3	3	3	3	3	3	3	3	3	3	3	3	3
1	3	3	3	3	3	3	3	3	3	1	3	3	3	3	1	3	1	3	3	3	3	3	3	3	3	2	3	3	3	3	3	3	3	3	3	3	3	3	3	NA	3	3	3	3	3	3	3	3	3
3	1	1	1	1	3	1	1	1	1	3	1	1	1	3	3	3	3	3	1	3	1	1	3	3	1	2	1	1	1	1	2	3	1	1	1	2	1	1	3	3	1	1	1	1	1	1	3	1	3
1	3	3	3	3	1	3	3	3	3	1	3	3	3	1	1	1	1	1	3	1	3	3	1	1	3	2	3	3	3	3	2	1	3	3	3	2	3	3	1	1	3	3	3	3	3	3	1	3	1
3	1	1	1	1	3	1	1	1	1	3	1	1	1	3	3	3	3	3	1	3	1	1	3	3	1	2	1	1	1	1	2	3	1	1	1	2	1	1	3	3	1	1	1	1	1	1	3	1	3
3	1	1	1	1	3	1	1	1	1	3	1	1	1	3	3	3	3	3	1	3	1	1	3	3	1	2	1	1	1	1	2	3	1	1	1	2	1	1	3	3	1	1	1	1	1	1	3	1	3
1	1	1	3	3	1	1	3	1	1	1	1	1	1	1	1	1	1	1	1	1	3	3	1	1	1	1	3	NA	3	1	1	1	1	1	1	1	3	3	1	1	1	1	1	1	3	3	1	3	1
3	3	2	1	1	1	3	1	3	3	1	3	3	3	3	1	3	1	1	3	3	1	1	3	3	3	3	1	1	1	3	3	1	3	3	3	3	1	1	3	1	3	3	3	3	1	1	3	1	3
1	1	1	3	3	3	1	3	1	1	3	1	1	1	3	1	3	3	3	1	1	3	3	3	1	1	2	3	NA	3	1	1	1	1	1	1	2	3	3	1	1	1	1	1	1	3	3	1	3	3
1	3	2	3	3	3	3	3	3	3	3	1	3	3	3	3	3	3	3	3	3	3	3	3	3	3	3	3	NA	3	3	2	3	3	3	1	2	3	3	3	NA	3	3	3	1	3	3	3	3	3
3	1	3	3	3	3	3	3	3	3	3	3	3	1	3	3	3	3	3	3	1	3	3	3	1	1	2	3	3	3	3	3	3	1	1	3	3	3	3	1	NA	1	3	3	3	3	3	1	3	3
3	1	1	1	1	1	1	1	1	1	1	1	1	3	1	1	1	1	1	1	3	1	1	1	1	3	2	1	1	1	1	1	1	3	3	1	2	1	1	1	1	3	1	1	3	1	1	3	1	1
1	3	3	3	3	3	3	3	3	3	3	3	3	3	3	3	3	3	3	3	3	3	3	3	3	3	3	3	3	3	3	3	3	3	3	3	2	3	3	3	1	3	3	3	1	3	3	3	3	3
3	1	1	1	1	1	3	1	1	1	1	1	3	3	1	1	1	1	1	1	3	1	1	1	1	3	2	1	1	1	1	1	1	3	3	1	1	1	1	1	1	3	1	3	3	1	1	3	1	1
3	3	3	3	3	1	1	3	3	3	3	3	1	1	3	1	3	3	3	3	1	3	3	3	3	1	2	3	NA	3	3	3	1	1	1	3	3	3	3	3	3	1	3	1	3	3	3	1	3	3
3	1	1	3	3	1	1	3	3	3	1	1	1	1	1	1	3	1	1	3	1	1	3	1	1	1	2	3	NA	3	3	1	1	1	1	1	1	3	3	1	1	1	3	1	3	3	3	1	3	3
3	1	3	3	3	1	3	3	3	3	1	3	3	3	1	1	3	3	3	3	3	1	3	1	1	3	3	3	3	3	3	NA	1	3	3	3	2	3	3	3	3	3	3	3	3	3	3	3	3	3
3	3	3	3	3	1	3	3	3	3	3	3	3	3	1	1	3	3	3	3	3	3	3	3	3	3	3	3	NA	3	3	3	1	3	3	3	3	3	3	3	1	3	3	3	3	3	3	3	3	3
3	3	2	3	3	3	3	3	3	3	3	1	3	3	3	3	3	3	3	3	3	3	3	3	3	3	3	3	3	3	3	2	3	3	3	1	2	3	3	3	3	3	3	3	3	3	3	3	3	3
1	1	3	1	1	1	3	1	1	1	1	3	3	3	1	1	1	1	3	1	1	3	1	3	1	3	2	1	1	1	1	2	1	3	1	3	3	1	1	3	1	3	1	3	1	1	1	1	1	1
3	3	NA	1	1	3	3	1	1	1	3	1	3	NA	3	3	NA	3	3	1	NA	3	1	3	3	NA	2	1	1	1	1	2	3	3	3	1	3	1	1	3	3	3	1	3	3	1	1	3	1	1
1	1	1	1	1	1	1	1	1	1	1	1	1	1	1	1	1	1	1	1	1	1	1	1	1	1	1	1	1	1	1	1	1	1	1	1	1	1	1	1	1	1	1	1	1	1	1	1	1	1
1	3	2	3	3	1	3	3	3	3	3	1	3	3	1	1	3	3	1	3	3	3	3	3	3	3	3	3	3	3	3	2	1	3	3	3	2	3	3	3	1	3	3	3	1	3	3	3	3	3
3	3	2	3	3	3	3	3	3	3	3	3	3	3	3	3	3	3	3	3	3	1	3	1	3	3	3	3	3	3	3	3	3	3	3	3	2	3	3	3	3	3	3	3	3	3	3	3	3	3
3	1	1	1	1	1	1	1	1	1	1	1	1	1	1	1	1	1	1	1	1	1	1	1	1	1	1	1	1	1	1	1	1	1	1	1	1	1	1	1	1	1	1	1	3	1	1	1	1	1
1	3	3	3	3	3	3	3	3	3	3	3	3	3	3	3	3	3	3	3	3	3	3	3	3	3	3	3	3	3	3	3	3	3	3	3	3	3	3	3	3	3	3	3	1	3	3	3	3	3
1	3	3	3	3	3	3	3	3	3	3	3	3	3	3	3	3	3	3	3	3	3	3	3	3	3	3	3	3	3	3	3	3	3	3	3	3	3	3	3	3	3	3	3	1	3	3	3	3	3
3	1	3	1	1	3	1	1	1	1	1	1	1	1	3	3	1	3	3	1	3	3	1	3	3	1	1	1	1	3	1	2	3	1	3	3	3	1	1	1	3	1	1	1	3	1	1	3	3	1
3	1	3	1	1	3	1	1	1	1	1	1	1	1	3	3	1	3	3	1	3	3	1	3	3	1	1	1	1	3	1	2	3	1	3	3	3	1	1	1	3	1	1	1	3	1	1	3	3	1
3	3	3	1	1	3	1	1	1	1	3	1	1	1	3	3	1	3	3	1	3	3	1	3	3	1	1	1	NA	3	1	2	3	1	3	3	2	1	1	1	3	1	1	1	3	1	1	3	3	1
3	1	3	3	3	3	3	3	3	3	1	3	3	3	3	3	3	3	3	3	3	3	3	3	3	3	3	3	NA	3	3	3	3	3	3	3	3	3	3	3	3	3	3	3	3	3	3	3	3	3
3	3	3	1	1	3	3	1	1	1	1	3	3	1	3	3	1	3	3	1	3	3	1	3	3	1	1	1	2	3	1	3	3	1	3	3	2	1	1	3	3	1	1	3	3	1	1	3	3	1
3	1	3	1	1	3	1	1	1	1	1	3	1	1	3	3	1	3	3	1	3	1	1	1	3	1	1	1	1	3	1	3	3	1	3	3	2	1	1	3	3	1	1	1	3	1	1	3	3	1
1	1	2	1	1	1	3	1	1	1	3	1	3	3	3	3	1	1	3	1	1	3	1	3	1	3	2	1	1	1	1	2	1	3	1	3	2	1	1	3	NA	3	1	3	1	1	1	1	1	1
3	1	2	1	1	3	3	1	1	1	3	1	3	3	3	3	1	1	3	1	3	3	1	3	1	3	2	1	1	1	1	2	1	3	1	3	2	1	1	3	3	3	1	3	3	1	1	1	1	1
2	3	NA	3	3	3	3	3	3	3	3	3	3	3	2	2	3	3	2	3	2	2	3	2	3	3	3	3	3	3	3	3	3	NA	3	3	3	3	3	3	2	3	3	3	2	3	3	3	3	3
3	3	1	1	1	3	1	1	1	1	1	1	1	3	1	1	1	1	1	1	3	1	1	1	1	3	2	1	1	1	1	2	1	3	3	1	1	1	1	1	1	3	1	1	3	1	1	3	1	1
3	1	3	1	1	3	3	1	3	3	3	3	3	1	3	3	1	1	3	3	3	3	3	3	3	1	1	3	NA	3	3	3	3	1	3	3	2	3	3	3	3	1	3	3	3	3	1	3	3	3
1	2	1	2	2	1	1	2	1	1	1	1	1	1	1	1	2	2	1	1	1	1	1	1	1	1	2	1	2	1	1	1	1	1	1	1	2	1	1	1	1	1	1	1	1	1	2	1	1	1
1	3	1	3	3	1	1	3	1	1	1	1	1	1	1	1	3	3	1	1	1	1	1	1	1	1	2	1	NA	1	1	1	1	1	1	1	2	1	1	1	1	1	1	1	1	1	3	1	1	1
1	1	1	1	1	3	1	3	1	1	3	3	1	1	1	3	1	1	1	1	3	1	1	1	3	1	1	1	NA	1	1	2	3	1	3	1	1	1	1	1	NA	1	1	1	1	1	1	1	3	1
1	3	3	1	1	3	3	3	1	1	3	1	3	3	3	3	1	3	3	1	3	3	3	3	1	3	3	3	NA	1	1	3	3	3	1	1	NA	1	1	3	3	3	1	3	1	1	1	3	1	3
1	3	3	1	1	3	1	3	1	1	3	3	1	1	1	3	3	1	3	1	1	1	3	3	3	1	2	3	NA	1	1	3	1	1	1	1	1	1	1	1	3	1	1	1	1	3	1	1	1	3
3	1	1	1	1	1	1	1	3	3	1	1	1	1	3	1	3	1	1	3	2	3	3	1	1	1	1	3	1	3	3	2	1	1	1	2	3	3	3	NA	1	1	3	1	3	1	1	1	3	2
1	3	3	3	3	3	1	3	1	1	3	1	3	3	1	3	1	3	3	1	1	1	1	3	1	3	3	1	3	1	1	2	3	3	3	3	1	1	1	3	3	3	1	1	1	3	3	3	1	3
1	3	1	3	3	1	1	1	1	1	1	1	1	1	1	1	1	1	1	1	1	1	1	1	1	1	2	1	1	1	1	1	1	1	1	1	2	1	1	1	1	1	1	1	1	1	1	1	1	1
3	3	3	3	3	3	3	3	3	3	1	3	3	3	3	1	3	3	3	3	3	3	1	3	3	3	3	1	3	3	3	2	3	3	1	3	3	3	3	3	3	3	3	3	3	3	3	3	3	1
3	1	3	NA	2	3	NA	2	3	3	3	3	3	1	3	3	3	3	3	3	3	3	3	3	1	1	1	3	NA	3	3	2	3	1	3	3	2	3	3	3	NA	2	3	2	3	3	2	3	3	3
1	3	3	3	3	3	3	3	1	1	1	3	3	3	1	1	1	1	1	1	3	1	1	1	3	3	3	1	NA	3	1	2	3	3	1	1	2	1	1	1	3	3	1	3	3	1	3	3	3	1
3	1	3	1	1	3	1	1	3	3	3	3	3	1	3	3	3	3	3	3	3	3	3	3	1	1	1	3	NA	3	3	2	3	1	3	3	2	3	3	3	3	1	3	1	3	3	1	3	3	3
1	3	1	3	3	1	3	3	1	1	1	1	1	3	1	1	1	1	1	1	1	1	1	1	3	3	3	1	NA	1	1	2	1	3	1	1	2	1	1	1	NA	3	1	3	1	1	3	1	1	1
3	1	1	1	1	1	1	1	3	3	1	1	1	1	1	1	3	1	1	3	1	1	1	3	1	1	1	1	1	1	3	1	1	1	1	1	1	1	1	3	1	1	3	1	1	1	1	1	1	1
3	1	3	1	1	1	1	1	3	3	1	1	3	1	1	1	3	1	1	3	1	1	1	3	1	1	1	1	1	1	3	1	1	1	1	1	1	1	1	3	1	1	3	1	1	1	1	1	1	1
1	3	3	3	3	3	3	3	1	1	1	1	3	3	3	3	1	3	3	1	3	3	1	1	3	3	3	1	NA	3	1	1	3	3	1	3	3	3	3	1	3	3	1	3	3	3	3	3	3	1
1	1	1	1	1	1	3	3	3	3	1	1	1	3	3	NA	1	1	3	3	1	3	1	1	1	3	2	1	3	1	3	2	1	3	3	3	3	3	3	3	1	3	3	3	1	3	3	1	1	3
3	3	3	3	3	3	1	1	1	1	3	3	3	1	1	3	3	NA	1	1	3	1	3	3	3	1	2	3	1	3	1	2	3	1	1	1	1	1	1	1	3	1	1	1	3	1	1	3	3	1
3	3	3	1	1	3	3	3	1	1	3	3	3	3	1	3	3	3	3	1	3	3	3	3	3	3	3	3	3	3	1	2	3	3	3	3	1	3	3	1	3	3	1	3	3	3	3	3	3	3
3	3	3	3	3	3	3	3	3	3	3	3	3	3	3	3	3	3	3	3	3	3	3	3	3	3	3	3	3	3	3	3	3	3	3	3	3	3	3	3	3	3	3	3	3	3	3	3	3	3
1	3	1	3	3	1	3	3	3	3	3	3	1	3	3	1	1	1	3	3	1	3	3	1	1	3	3	3	3	1	3	3	1	3	3	3	3	3	3	3	1	3	3	3	1	3	3	1	1	3
1	3	3	1	1	1	1	1	3	3	1	1	3	1	3	1	1	1	1	3	1	1	1	1	1	1	2	1	1	1	3	2	1	1	1	1	1	1	1	3	1	1	3	1	1	1	1	1	1	1
3	3	3	1	1	3	3	3	1	1	3	1	3	3	3	3	3	3	3	1	3	3	3	3	3	3	3	3	2	3	1	2	3	3	3	3	NA	3	3	1	3	3	1	3	3	3	3	3	3	3
3	1	1	1	1	1	1	1	1	1	3	1	1	1	1	1	1	1	1	1	1	3	1	1	1	1	2	1	1	3	1	1	3	1	1	3	1	3	3	1	3	1	1	1	3	1	1	1	3	1
1	3	3	3	3	3	3	3	3	3	1	1	3	3	3	3	3	3	2	3	1	1	3	3	3	3	2	3	3	1	3	3	1	3	1	1	2	1	1	3	1	3	3	3	1	3	3	3	1	1
3	1	1	3	3	1	3	3	1	1	3	1	1	3	1	3	1	3	3	1	3	3	1	1	1	3	3	1	3	1	1	2	3	3	3	3	2	3	3	1	3	3	1	3	3	1	3	3	3	3
3	1	1	1	1	1	3	3	1	1	1	1	1	3	1	3	1	3	3	1	3	1	1	1	1	3	2	1	NA	1	1	1	1	3	3	1	1	3	1	1	1	3	1	3	1	1	3	3	1	3
3	3	3	3	3	3	3	3	3	3	3	3	3	3	3	3	3	3	3	3	1	3	3	3	3	3	3	3	3	3	3	3	3	3	3	3	3	3	3	3	3	3	3	3	3	3	3	3	3	3
3	3	3	3	3	3	3	3	3	3	3	3	3	3	3	3	3	3	3	3	3	3	3	3	3	3	3	3	3	3	3	3	3	3	3	3	3	3	3	3	3	3	3	3	3	3	3	3	3	3
1	3	3	3	3	3	1	1	3	3	3	3	3	1	3	1	3	1	1	3	3	3	3	3	3	1	2	3	1	3	3	3	3	1	1	3	3	1	3	3	3	1	3	1	3	3	1	1	3	1
1	3	3	3	3	3	1	1	1	1	1	NA	3	1	1	1	3	1	1	1	3	3	3	3	1	1	2	3	1	3	1	3	3	1	1	3	3	1	3	1	NA	1	1	1	3	3	1	1	3	1
3	1	1	1	1	1	3	3	3	3	3	1	1	3	3	3	1	3	3	3	3	1	1	1	3	3	2	1	NA	1	3	1	1	3	3	1	1	3	1	3	1	3	3	3	1	1	3	3	1	3
3	3	2	3	3	3	3	1	3	3	3	3	3	1	3	1	1	3	2	3	3	1	1	3	3	1	2	1	3	3	3	3	1	1	3	1	3	3	1	3	3	1	3	3	1	3	3	3	3	3
1	1	3	3	3	3	3	3	3	3	1	1	3	3	3	3	3	1	3	3	1	3	3	3	3	3	2	3	1	1	3	2	3	3	1	3	2	1	3	3	1	3	3	3	3	3	1	3	1	1
1	1	2	1	1	3	1	3	1	1	1	1	1	3	1	3	3	1	2	1	1	3	3	3	1	3	2	3	1	1	1	2	3	3	1	3	2	1	3	1	1	3	1	1	3	3	1	3	1	1
3	2	2	2	2	3	3	3	3	3	3	3	2	3	3	3	2	3	3	3	2	2	3	2	3	3	2	3	3	2	3	2	2	3	3	2	2	3	2	3	2	3	3	3	2	2	3	3	NA	3
3	1	1	1	1	3	3	3	3	3	3	3	1	3	3	3	1	3	3	3	1	1	3	1	3	3	2	3	NA	1	3	1	1	3	3	1	1	3	1	3	1	3	3	3	1	1	3	3	1	3
1	3	3	3	3	1	1	1	1	1	1	3	3	1	1	1	3	1	1	1	3	3	1	3	1	1	2	1	NA	3	1	3	3	1	1	3	3	1	3	1	3	1	1	1	3	3	1	1	3	1
3	3	2	3	3	1	3	3	1	1	3	1	3	3	1	3	3	3	3	1	3	1	1	3	1	3	2	1	3	3	1	3	1	3	3	1	2	3	1	1	1	3	1	3	1	3	3	3	1	3
1	1	1	1	1	3	1	1	3	3	1	1	1	1	3	1	1	1	2	3	1	1	1	1	3	1	1	1	NA	1	3	1	1	1	1	1	1	1	1	3	1	1	3	1	1	1	1	1	1	1
1	1	1	1	1	3	1	1	3	3	1	1	1	1	3	1	1	1	2	3	1	1	1	1	3	1	1	1	NA	1	3	1	1	1	1	1	1	1	1	3	NA	1	3	1	1	1	1	1	1	1
3	3	3	3	3	1	3	3	3	3	3	3	3	3	3	3	3	3	3	3	3	3	3	3	3	3	3	3	3	3	3	3	3	3	3	3	3	3	3	3	NA	3	3	3	3	3	3	3	3	3
1	1	1	1	1	1	1	1	1	1	1	1	1	1	1	1	1	1	2	1	1	1	1	1	3	1	1	1	NA	1	1	1	1	1	1	1	1	1	1	1	1	1	1	1	1	1	1	1	1	1
3	3	3	3	3	2	3	3	3	3	3	3	3	3	3	3	3	3	3	3	3	3	3	3	3	3	3	3	3	3	3	3	3	3	3	3	3	3	3	3	3	3	3	3	3	3	3	3	3	3
2	2	2	2	2	1	2	2	1	1	2	2	2	2	1	2	2	2	NA	1	2	2	2	2	1	2	2	2	2	2	1	2	2	2	2	2	2	2	2	1	2	2	1	2	2	2	2	2	2	2
1	1	1	1	1	3	1	1	3	3	1	1	1	1	3	1	1	1	2	3	1	1	1	1	3	1	1	1	NA	1	3	1	1	1	1	1	1	1	1	3	NA	1	3	1	1	1	1	1	1	1
3	3	2	3	3	1	3	3	1	1	3	3	3	3	1	3	3	3	3	1	3	3	3	3	3	3	3	3	3	3	1	3	3	3	3	3	3	3	3	1	3	3	1	3	3	3	3	3	3	3
3	3	2	3	3	1	3	3	3	3	3	3	3	3	3	3	3	3	3	3	3	3	3	3	3	3	3	3	3	3	3	3	3	3	3	3	3	3	3	3	3	3	3	3	3	3	3	3	3	3
3	3	3	1	1	3	1	3	1	1	1	3	3	3	1	3	3	1	2	1	1	3	3	3	1	3	3	3	NA	3	1	2	3	3	3	3	2	1	3	1	3	3	1	1	3	3	1	3	3	1
1	1	2	1	1	1	1	3	1	1	1	3	3	3	1	1	3	1	NA	1	1	1	3	1	1	3	2	3	1	1	1	NA	3	3	3	3	1	1	3	1	1	3	1	1	3	1	1	1	1	1
1	1	3	3	3	3	1	3	1	1	1	3	3	3	1	3	1	3	NA	1	3	1	3	3	1	3	3	3	1	1	1	2	1	3	3	3	3	1	1	1	3	3	1	1	3	1	1	3	3	1
1	1	3	3	3	3	1	3	1	1	1	1	3	3	1	3	1	3	NA	1	3	NA	3	3	1	3	3	3	1	1	1	2	1	3	3	3	3	1	1	1	3	3	1	1	3	1	1	3	3	1
1	1	3	3	3	3	1	3	1	1	1	3	3	3	1	3	1	3	NA	1	3	1	NA	3	1	3	3	3	1	1	1	2	1	3	3	3	3	1	1	1	3	3	1	1	3	1	1	3	3	1
1	1	1	1	1	1	3	1	3	3	1	1	1	1	3	1	3	1	2	3	1	3	1	1	3	1	1	1	1	1	3	1	1	1	1	1	1	1	3	3	1	1	3	3	1	1	1	1	1	1
1	1	2	3	3	1	3	3	3	3	3	3	3	3	3	1	NA	3	2	3	1	1	1	3	3	3	3	1	3	1	3	2	3	3	3	1	1	3	3	1	3	3	3	3	3	1	3	1	3	3
1	3	2	3	3	3	3	3	3	3	3	1	1	3	3	1	1	3	3	3	1	3	3	3	3	1	2	3	3	1	3	3	3	1	1	3	1	3	1	3	NA	1	3	3	3	3	3	1	3	3
2	3	3	3	3	3	3	3	3	3	3	3	3	3	3	2	3	NA	3	3	3	3	3	3	3	3	3	3	3	3	3	3	3	3	3	3	2	3	3	3	NA	3	3	3	3	3	2	3	3	3
3	1	3	3	3	3	3	3	3	3	3	3	3	3	3	3	3	3	2	3	3	3	3	3	1	3	3	3	NA	1	3	3	3	3	3	3	1	3	3	3	3	3	3	3	3	3	1	3	3	3
1	3	2	3	3	1	3	3	3	3	3	3	1	3	1	1	1	1	3	3	3	3	3	3	3	1	2	3	3	3	3	2	3	1	1	3	3	3	1	3	3	1	3	3	3	3	3	1	3	3
3	3	3	3	3	3	3	3	3	3	3	3	3	3	3	3	3	3	3	3	3	3	3	3	3	3	3	3	3	3	3	3	3	3	3	3	3	3	3	3	3	3	3	3	3	3	3	3	3	3
3	3	3	1	1	1	1	3	3	3	3	3	3	1	1	3	3	1	2	3	3	1	3	3	3	3	2	3	3	3	3	1	3	3	3	3	3	3	3	1	3	3	3	1	3	3	3	3	3	3
1	1	1	3	3	1	3	1	1	1	1	1	1	3	1	1	1	1	2	1	1	3	1	1	1	1	2	1	1	1	1	2	1	1	1	1	1	1	1	3	1	1	1	3	1	1	1	1	1	1
3	1	2	1	1	1	1	1	1	1	1	1	3	1	1	3	3	1	1	1	1	1	1	1	1	3	2	1	1	1	1	1	1	3	3	1	1	1	3	1	1	3	1	1	1	1	1	3	1	1
3	1	2	1	1	1	1	1	1	1	1	1	3	1	1	3	3	1	1	1	1	1	1	1	1	3	2	1	1	1	1	1	1	3	3	1	1	1	3	1	1	3	1	1	1	1	1	3	1	1
1	3	2	3	3	3	3	3	3	3	3	3	1	3	3	1	1	3	3	3	3	3	3	3	3	1	2	3	3	3	3	3	3	1	1	3	3	3	1	3	3	1	3	3	3	3	3	1	3	3
3	1	2	1	1	1	1	1	1	1	1	1	3	1	1	3	3	1	1	1	1	1	1	1	1	3	2	1	1	1	1	1	1	3	3	1	1	1	3	1	1	3	1	1	1	1	1	3	1	1
3	3	3	3	3	3	3	1	1	1	3	3	3	3	3	3	3	3	3	1	3	3	3	3	3	3	3	3	3	3	1	3	3	3	3	3	3	3	3	3	NA	3	1	3	3	3	3	3	3	3
3	3	3	3	3	3	3	3	3	3	3	3	3	3	3	3	3	3	3	3	3	3	3	3	3	3	3	3	3	3	3	3	3	3	3	3	1	3	3	3	3	3	3	3	3	3	3	3	3	3
1	3	1	1	1	1	1	1	1	1	1	1	1	1	1	1	1	1	2	1	1	1	1	1	3	1	1	1	NA	1	1	1	1	1	1	1	1	1	1	1	1	1	1	1	1	1	3	1	1	1
3	1	2	3	3	3	3	1	1	1	3	1	3	3	3	3	3	3	2	1	1	3	3	3	1	3	3	3	NA	3	1	3	3	3	3	3	2	3	3	1	3	3	1	3	3	1	1	3	3	3
3	1	1	1	1	3	1	1	1	1	1	1	1	3	3	1	1	3	1	1	1	3	3	1	1	1	2	3	NA	3	1	3	3	1	1	3	1	3	3	1	NA	1	1	1	3	3	1	1	3	3
3	3	1	1	1	3	1	3	3	3	3	3	1	3	3	1	1	3	2	3	3	3	3	1	3	1	2	3	3	3	3	3	3	1	1	3	2	3	3	1	1	1	3	1	3	3	3	1	3	3
1	3	1	1	1	1	3	1	1	1	1	1	1	1	1	1	1	1	3	1	1	1	1	1	3	1	1	1	NA	3	1	1	1	1	1	1	1	1	1	3	1	1	1	3	1	1	3	1	1	1
3	1	2	3	3	3	1	1	1	1	1	3	1	3	3	1	1	3	2	1	3	3	3	1	1	1	2	3	NA	3	1	3	3	1	1	3	2	3	3	1	1	1	1	1	3	3	1	1	3	3
3	3	3	3	3	3	3	3	3	3	3	3	3	3	3	3	3	3	3	3	3	3	3	3	3	3	3	3	3	3	3	3	3	3	3	3	3	3	3	3	3	3	3	3	3	3	3	3	3	3
3	1	2	3	3	1	3	3	3	3	3	1	3	3	1	3	3	1	2	3	3	3	3	3	1	3	3	3	NA	1	3	3	3	3	3	3	3	3	3	3	3	3	3	3	3	3	1	3	3	3
3	1	2	1	1	3	3	3	3	3	3	3	3	3	1	3	3	1	1	3	3	3	3	1	1	3	3	3	1	1	3	3	3	3	3	3	2	3	3	3	3	3	3	3	3	3	1	3	3	3
3	1	2	1	1	3	1	1	1	1	3	3	1	3	3	1	1	3	2	1	1	3	3	3	1	1	2	3	NA	3	1	3	3	1	3	3	3	3	3	3	1	1	1	1	3	3	1	1	3	3
3	3	3	3	3	3	3	1	1	1	3	3	3	3	3	3	3	3	3	1	3	3	3	3	3	3	3	3	3	3	1	3	3	3	3	3	3	3	3	3	3	3	1	3	3	3	3	3	3	3
3	1	2	3	3	3	1	1	1	1	3	3	1	3	3	1	1	3	2	1	1	3	3	3	1	1	2	3	NA	3	1	3	3	1	3	3	3	3	3	3	1	1	1	1	3	3	1	1	3	3
3	3	2	3	3	3	1	3	3	3	3	3	1	3	1	3	1	1	3	3	1	3	3	3	3	3	3	3	3	3	3	3	3	3	3	3	2	3	1	1	1	3	3	1	3	3	3	1	3	3
1	1	1	1	1	1	1	1	1	1	1	1	1	1	1	1	1	1	2	1	1	1	3	3	1	1	1	3	1	1	1	2	3	1	3	3	1	1	1	1	1	1	1	1	1	3	1	1	3	3
1	1	1	1	1	1	1	1	1	1	3	1	1	3	3	1	1	3	2	1	1	3	3	3	1	3	3	3	1	1	1	3	3	3	3	3	1	1	3	1	3	3	1	1	3	3	1	1	3	3
3	3	3	1	1	3	3	3	3	3	1	3	3	1	3	3	3	3	2	3	3	1	1	1	3	1	1	1	NA	1	3	1	1	1	1	1	2	3	3	1	1	1	3	3	1	1	3	3	1	1
1	1	1	1	1	1	1	1	3	3	1	1	1	1	1	1	1	1	2	3	1	1	1	1	3	1	1	1	1	1	3	1	3	1	3	3	1	1	1	1	1	1	3	1	1	3	1	1	3	3
1	3	3	3	3	3	3	1	3	3	3	3	3	3	3	3	3	3	2	3	3	3	3	1	3	3	3	3	3	3	3	3	3	3	3	3	3	3	3	3	3	3	3	3	3	3	3	1	3	3
3	1	1	1	1	1	1	1	1	1	3	1	1	1	1	1	1	1	1	1	1	1	1	1	1	1	1	1	1	1	1	1	1	1	1	1	1	1	1	1	1	1	1	1	1	1	1	3	1	1
1	3	3	3	3	3	3	3	3	3	3	3	3	3	3	3	3	3	3	3	3	3	3	3	3	3	3	3	3	3	3	3	3	3	3	3	3	3	3	3	3	3	3	3	3	3	3	1	3	3
1	3	2	1	1	3	1	3	1	1	1	3	1	1	1	1	1	3	2	1	1	1	1	3	1	1	1	1	3	1	1	1	1	1	1	1	2	3	1	3	1	1	1	1	1	1	3	1	1	1
1	3	3	3	3	3	3	3	3	3	3	3	3	3	3	3	3	3	3	3	3	3	3	3	3	3	3	3	3	3	3	3	3	3	3	3	3	3	3	3	3	3	3	3	3	3	3	1	3	3
1	3	2	3	3	3	1	3	3	3	3	3	1	3	3	1	1	3	3	3	3	3	1	3	3	1	2	1	3	1	3	2	3	1	3	3	3	3	1	3	1	1	3	1	3	3	3	1	3	3
3	1	3	3	3	3	3	1	3	3	3	3	3	1	1	3	3	1	2	3	3	1	3	1	3	3	2	3	1	3	3	2	3	3	3	3	3	1	3	1	3	3	3	3	1	3	1	3	3	3
3	3	2	1	1	1	3	1	3	3	1	1	3	3	3	3	3	3	2	3	1	3	3	1	3	3	3	3	NA	3	3	3	3	3	3	3	3	3	3	1	NA	3	3	3	3	3	3	3	3	3
3	3	2	1	1	1	3	2	3	3	1	1	3	3	3	3	3	3	NA	3	2	3	3	1	3	3	3	3	3	3	3	3	3	3	3	3	3	3	3	1	3	3	3	3	3	3	3	3	3	3
1	3	2	3	3	1	3	1	1	1	1	1	3	3	3	3	3	1	1	1	3	3	3	3	1	3	3	3	NA	3	1	3	1	3	1	1	2	3	3	1	3	3	1	3	3	1	3	1	1	1
3	3	3	3	3	3	3	1	3	3	3	3	3	NA	3	3	3	3	2	3	3	NA	3	1	3	3	3	3	3	3	3	3	3	3	3	3	3	3	3	3	3	3	3	3	NA	3	3	3	3	3
1	1	1	1	1	1	1	3	1	1	1	1	1	3	1	1	1	1	2	1	1	3	1	3	1	1	2	1	NA	1	1	2	1	1	1	1	2	1	1	1	1	1	1	1	3	1	1	1	1	1
3	3	1	1	1	1	1	3	3	3	1	1	1	1	1	1	1	3	3	3	1	1	1	1	3	1	1	1	3	1	3	1	3	1	3	3	1	3	1	1	3	1	3	1	1	3	3	3	3	3
3	3	3	3	3	3	3	3	3	3	3	3	3	1	1	3	3	3	3	3	3	1	3	1	3	3	2	3	3	3	3	2	3	3	3	3	2	3	3	1	3	3	3	3	1	3	3	3	3	3
1	3	1	3	3	1	1	3	3	3	3	1	1	3	3	1	1	1	3	3	3	3	1	3	3	1	2	1	3	1	3	2	3	1	3	3	2	3	1	3	3	1	3	1	3	3	3	1	3	3
3	3	3	3	3	3	3	3	3	3	3	3	3	1	3	3	3	3	3	3	3	1	3	1	3	3	2	3	3	3	3	2	3	3	3	3	2	3	3	1	NA	3	3	3	1	3	3	3	3	3
1	3	2	1	1	1	3	3	1	1	1	1	3	1	1	3	3	1	2	1	3	1	3	3	1	3	2	3	3	3	1	2	1	3	1	1	2	3	3	3	1	3	1	3	1	1	3	1	1	1
3	3	2	3	3	3	1	3	3	3	3	3	1	3	3	1	1	3	3	3	3	3	1	3	3	1	2	1	3	1	3	2	3	1	3	3	3	3	1	3	3	1	3	1	3	3	3	3	3	3
1	1	2	1	1	3	1	3	1	1	1	3	1	1	1	1	1	1	2	1	1	1	1	3	1	1	1	1	1	1	1	1	1	1	1	1	1	1	1	1	3	1	1	1	1	1	1	1	1	1
3	1	2	1	1	3	3	3	3	3	1	3	3	3	1	3	3	3	3	3	3	3	3	3	3	3	3	3	3	3	3	3	3	3	3	3	3	3	3	3	3	3	3	3	3	1	1	3	3	3
3	1	1	3	3	1	1	1	1	1	1	1	1	1	1	1	3	1	1	1	1	1	1	1	1	1	2	1	1	1	1	1	3	1	1	1	1	1	1	3	1	1	1	1	1	1	1	1	1	1
1	2	2	1	1	2	2	1	1	1	1	2	2	2	2	2	1	1	2	1	1	2	2	1	1	2	2	2	1	2	1	2	1	2	1	2	1	2	1	1	1	2	1	2	2	2	2	2	2	1
1	3	3	1	1	3	3	3	1	1	3	3	3	3	3	3	3	3	2	1	3	3	3	3	1	3	2	3	3	3	1	3	3	3	3	3	3	3	1	3	1	3	1	3	3	3	3	3	3	1
1	1	1	3	3	1	1	1	3	3	3	NA	1	1	3	1	3	3	2	3	1	3	1	1	3	3	2	1	1	1	3	2	1	3	1	3	2	3	3	3	1	3	3	1	3	1	3	3	1	3
1	3	1	3	3	1	1	3	1	1	3	3	1	1	3	3	3	3	1	1	1	3	1	1	1	3	2	1	1	1	1	2	1	3	1	3	1	3	1	1	1	3	1	1	3	1	3	3	1	1
3	1	3	1	1	3	3	1	1	1	1	1	3	3	1	1	1	NA	2	1	3	1	3	3	1	1	2	3	NA	3	1	1	3	1	3	1	3	1	1	1	3	1	1	3	1	3	1	1	3	1
1	1	1	1	1	1	1	1	1	1	1	1	1	1	1	1	3	1	1	1	3	1	1	1	1	1	1	1	1	1	1	2	1	1	1	3	2	1	1	1	3	1	1	1	3	1	1	1	1	1
3	3	3	1	1	3	3	1	1	1	1	1	3	3	1	1	1	1	1	1	1	1	1	3	1	1	2	1	NA	3	1	1	1	1	3	1	1	1	1	1	3	1	1	3	1	3	1	1	3	1
3	1	1	1	1	1	3	3	3	3	3	1	1	1	1	1	3	1	3	3	3	1	1	1	3	1	1	1	NA	1	3	3	3	1	1	3	3	1	1	3	1	1	3	3	3	1	1	1	1	1
1	1	1	1	1	1	3	3	3	3	3	1	1	1	1	1	3	1	3	3	3	1	1	1	3	1	1	1	1	1	3	3	3	1	1	3	2	1	1	3	1	1	3	3	3	1	1	1	1	1
1	3	1	1	1	1	3	1	3	3	1	1	1	1	1	1	1	1	2	3	3	1	1	1	3	1	1	1	1	1	3	2	1	1	1	1	2	3	1	3	1	1	3	3	1	1	1	1	1	1
3	3	3	3	3	3	3	3	3	3	3	3	3	3	3	3	3	3	3	3	3	3	3	3	3	3	3	3	3	3	3	3	3	3	3	3	3	3	3	3	3	3	3	3	3	3	3	3	3	3
3	3	3	1	1	3	3	3	3	3	3	1	3	3	1	3	3	1	3	3	3	3	3	3	3	3	3	3	3	3	3	3	3	3	3	3	3	3	3	3	3	3	3	3	3	3	1	3	3	3
3	3	3	3	3	3	3	3	1	1	3	3	3	3	3	3	3	1	1	1	1	1	3	3	1	1	2	3	NA	3	1	2	1	1	3	1	3	1	3	1	3	1	1	3	1	3	1	3	3	3
3	1	2	1	1	3	1	3	1	1	1	1	3	3	3	3	1	1	1	1	1	3	1	3	1	1	1	1	NA	1	1	1	1	1	1	1	2	3	3	1	1	1	1	1	1	3	1	1	3	3
1	3	2	1	1	1	1	1	3	NA	3	1	1	3	1	1	1	1	3	3	3	3	3	1	3	1	2	3	1	1	3	1	1	1	1	1	1	1	1	1	1	1	3	1	1	1	1	1	1	1
1	3	2	1	1	3	1	1	3	3	1	1	1	3	1	1	1	1	3	3	1	3	3	1	3	1	2	3	1	1	3	1	1	1	3	1	2	1	1	1	NA	1	3	1	1	1	1	1	1	1
1	3	2	1	1	3	3	1	3	3	3	1	1	3	1	1	3	1	3	3	3	3	3	1	3	1	2	3	1	3	3	1	1	1	3	1	2	3	1	3	1	1	3	3	1	1	1	1	1	3
1	3	2	1	1	3	3	1	3	3	3	1	1	3	1	1	3	1	3	3	3	3	3	1	3	1	2	3	1	3	3	1	1	1	3	1	2	3	1	3	NA	1	3	3	1	1	1	1	1	3
3	1	2	3	3	3	3	3	1	1	3	3	3	3	3	3	3	3	1	1	3	3	3	3	1	3	3	3	3	3	1	3	3	3	1	3	2	3	3	3	3	3	1	3	3	3	3	3	3	3
1	3	2	1	1	3	1	1	3	3	NA	1	1	3	1	3	3	1	3	3	3	3	3	1	3	1	1	3	NA	3	3	1	1	1	3	NA	1	NA	1	3	1	1	3	1	3	1	1	1	1	3
2	2	2	2	3	1	2	2	1	1	1	2	2	1	3	1	1	2	1	1	1	1	1	3	1	3	2	1	1	1	1	NA	2	3	3	1	2	2	3	1	2	3	1	3	1	2	2	2	2	2
1	1	1	1	1	1	1	1	1	1	1	1	1	3	1	2	1	1	1	1	2	1	2	1	1	1	2	2	2	1	1	1	1	1	1	1	1	1	1	1	1	1	1	1	1	1	1	1	1	1
3	3	3	3	3	3	3	3	3	3	3	3	3	3	3	3	1	3	3	3	3	3	3	3	3	3	3	3	3	1	3	3	3	3	3	3	3	3	3	1	3	3	3	3	3	3	3	3	3	3
1	1	1	1	1	1	1	1	1	1	1	1	1	3	1	3	1	1	1	1	3	1	3	1	1	1	2	3	NA	1	1	1	1	1	1	1	1	1	1	1	1	1	1	1	1	1	1	1	1	1
3	1	3	3	3	3	3	1	3	3	3	1	3	1	1	3	3	3	3	3	1	3	3	3	3	3	3	3	3	3	3	3	3	3	1	3	2	1	1	3	NA	3	3	3	1	3	3	1	3	3
3	3	2	1	1	3	1	3	3	3	3	3	1	3	3	3	3	1	3	3	3	3	3	3	3	3	3	3	3	3	3	2	1	3	3	3	3	3	3	3	3	3	3	1	3	3	1	3	3	3
1	1	1	1	1	3	1	1	1	1	1	1	1	1	1	1	3	1	1	1	1	3	1	1	1	1	1	1	1	3	1	1	1	1	1	1	1	1	1	3	1	1	1	1	1	1	1	1	1	1
3	1	3	3	3	3	3	3	3	3	3	3	3	3	3	1	3	3	3	3	3	3	1	3	3	3	3	1	3	3	3	3	3	3	1	3	3	3	3	3	1	3	3	3	1	3	3	3	3	3
3	3	2	1	1	1	3	3	3	3	1	3	3	3	1	3	1	1	3	3	3	3	1	1	3	3	3	1	1	3	3	2	3	3	1	1	3	3	3	1	NA	3	3	3	1	3	1	3	1	1
3	1	1	1	1	3	1	3	1	1	1	3	1	1	3	1	3	1	1	1	1	1	1	1	1	1	1	1	1	1	1	1	1	1	3	1	1	1	3	1	3	1	1	1	3	1	1	1	1	1
2	3	3	3	3	2	3	2	3	3	3	2	3	3	2	3	2	3	3	3	3	3	3	3	3	3	3	3	3	3	3	3	3	3	2	3	3	3	2	3	2	3	3	3	2	3	3	3	3	3
3	3	3	3	3	3	3	1	3	3	3	3	3	3	1	1	1	1	1	3	1	3	1	3	1	1	1	3	1	3	3	3	1	1	3	3	2	3	3	3	3	1	3	3	3	3	1	3	3	3
3	3	3	3	3	3	3	3	3	3	3	3	1	3	3	3	3	3	3	3	3	3	3	3	3	3	3	3	3	1	3	3	3	3	3	3	2	3	3	3	3	3	3	3	3	1	3	1	3	3
1	1	1	1	1	1	1	3	1	1	1	1	3	1	3	3	3	3	3	1	3	1	3	1	3	3	3	1	3	3	1	1	3	3	1	1	3	1	1	1	1	3	1	1	1	3	3	3	1	1
1	1	2	1	1	1	3	1	3	3	1	1	1	3	3	3	3	3	3	3	3	3	3	3	3	1	2	1	3	3	3	2	3	1	1	1	3	3	1	3	NA	1	3	3	1	3	3	3	3	3
1	1	2	1	1	1	3	1	1	1	1	1	1	1	3	1	1	1	3	1	1	3	3	1	3	1	1	1	NA	3	1	2	3	1	1	1	1	1	1	1	1	1	1	3	1	1	1	1	3	1
1	3	2	3	3	3	3	3	3	3	1	3	3	3	3	3	3	3	3	3	1	3	3	1	3	3	3	3	NA	3	3	2	3	3	3	3	3	1	3	3	3	3	3	3	3	1	3	3	3	1
1	3	1	3	3	3	1	1	1	1	1	3	1	1	1	1	1	1	1	1	1	1	1	1	1	1	1	3	1	1	1	1	1	1	3	3	1	1	3	1	3	1	1	1	3	1	1	1	1	1
1	3	1	3	3	3	1	3	1	1	1	3	3	1	3	1	1	1	3	1	1	1	3	1	3	3	3	3	3	3	1	1	3	3	3	3	3	3	3	3	3	3	1	1	3	1	1	1	1	3
1	1	1	1	1	1	1	1	1	1	1	1	1	1	1	1	3	1	1	1	1	1	1	1	1	1	2	1	1	1	1	1	3	1	3	1	1	1	1	1	NA	1	1	1	1	3	1	1	1	1
1	1	2	1	1	1	3	1	1	1	1	1	1	1	3	3	1	1	1	1	3	3	3	NA	NA	1	1	1	3	1	1	2	NA	NA	1	1	1	3	3	3	1	1	1	3	1	1	1	1	3	1
3	1	3	1	1	3	3	3	3	3	3	3	3	3	1	1	1	3	3	3	3	1	1	3	3	3	3	3	NA	3	3	3	NA	3	1	3	3	1	1	3	3	3	3	3	3	3	3	3	3	3
3	3	3	3	3	1	3	1	1	1	3	1	1	1	3	3	1	3	1	1	3	3	3	3	1	1	1	1	3	1	1	3	1	1	1	1	3	3	3	3	1	1	1	3	1	3	3	1	3	2
3	3	3	3	3	3	3	3	3	3	3	3	3	3	3	3	1	3	3	3	3	3	3	3	3	3	NA	3	3	3	3	3	1	3	1	3	3	3	3	3	3	3	3	3	3	3	3	3	3	1
3	3	3	3	3	1	3	1	1	1	3	1	1	1	1	3	3	3	1	1	3	3	3	3	1	1	NA	1	2	1	1	3	3	1	3	1	3	1	3	3	1	1	1	3	1	3	3	1	3	3
1	1	1	1	1	3	1	3	3	3	1	3	3	3	3	1	1	1	3	3	1	1	1	1	3	3	NA	3	NA	3	3	1	1	3	1	3	1	3	1	1	3	3	3	1	3	1	1	3	1	1
1	1	1	1	1	3	1	3	3	3	1	3	3	1	1	1	3	1	1	3	1	1	1	1	1	3	2	3	1	3	3	1	3	3	3	3	1	1	1	1	NA	3	3	1	3	1	1	3	1	1
3	1	2	1	1	1	1	1	1	1	1	1	1	1	3	1	1	3	1	1	1	1	1	1	1	1	1	1	3	1	1	2	1	1	1	1	1	3	1	1	1	1	1	1	1	1	3	1	1	1
3	3	3	3	3	3	3	3	3	3	3	3	3	3	3	3	3	3	3	3	3	3	3	3	3	3	3	3	3	3	3	3	3	3	3	3	3	3	3	3	3	3	3	3	3	3	3	3	3	3
3	1	1	1	1	1	1	1	1	1	1	1	1	1	1	1	1	1	1	1	NA	1	1	1	1	1	1	1	NA	1	1	1	1	1	1	1	1	1	1	1	1	1	1	1	1	1	1	1	1	1
3	3	2	3	3	3	3	3	3	3	1	3	3	3	1	3	3	3	3	3	3	3	3	3	3	3	3	3	NA	3	3	2	3	3	3	3	3	1	3	3	3	3	3	3	3	3	3	3	3	3
3	3	2	3	3	3	3	3	3	3	1	3	3	3	1	3	3	3	3	3	3	3	3	3	3	3	3	3	NA	3	3	2	3	3	3	3	3	1	3	3	3	3	3	3	3	3	3	3	3	3
1	3	2	1	1	1	3	3	1	1	3	1	1	1	3	3	3	3	1	1	3	3	3	3	1	3	3	3	NA	3	1	2	3	3	3	1	3	3	3	1	3	3	1	3	1	3	3	3	1	1
3	2	3	3	3	3	2	2	3	3	3	3	3	3	3	2	2	2	3	3	2	2	2	2	3	2	2	2	3	2	3	3	2	2	2	3	2	3	2	3	2	2	3	2	3	2	2	2	3	3
3	3	2	3	3	3	3	3	3	3	1	3	3	3	1	3	3	3	3	3	3	3	3	3	3	3	3	3	NA	3	3	2	3	3	3	3	3	1	3	3	3	3	3	3	3	3	3	3	3	3
1	3	2	1	1	1	3	3	1	1	3	1	1	1	3	3	3	3	1	1	1	3	3	3	1	3	3	3	NA	3	1	2	3	3	3	1	3	3	3	1	3	3	1	3	1	3	3	3	1	1
3	3	3	3	3	3	1	1	3	3	3	3	3	3	3	3	1	3	3	3	NA	1	3	3	3	1	1	1	3	1	3	3	1	1	1	3	3	3	1	3	NA	1	3	1	3	1	3	1	3	3
3	3	2	3	3	3	3	3	1	1	3	3	3	3	3	3	3	3	3	3	3	3	3	3	3	3	3	3	3	3	1	2	3	3	3	3	3	3	3	3	3	3	1	3	3	3	3	3	3	3
3	3	3	3	3	3	3	3	3	3	3	3	3	3	3	3	3	3	3	3	2	3	3	3	3	3	2	3	3	3	3	3	3	3	3	3	3	3	3	3	3	3	3	3	3	3	3	3	3	3
3	3	3	3	3	1	3	3	3	3	3	1	3	3	3	3	3	3	3	3	3	3	3	3	3	1	1	3	NA	3	3	2	3	1	3	1	1	1	3	3	3	1	3	3	3	3	3	3	3	3
3	3	3	3	3	1	1	3	3	3	3	1	3	1	3	3	1	3	1	1	NA	1	1	1	1	1	1	3	1	3	3	2	1	1	3	1	1	1	1	3	1	1	3	1	3	3	3	3	3	3
3	1	2	1	1	3	3	3	3	3	1	3	3	3	1	3	3	3	3	3	3	3	3	3	3	3	3	3	3	3	3	3	3	3	3	3	1	3	3	3	3	3	3	3	3	3	3	3	3	3
3	1	2	1	1	3	3	3	3	3	1	3	3	1	1	3	1	3	3	1	3	3	1	1	3	3	3	3	3	3	3	3	3	3	3	3	3	3	3	3	1	3	3	3	3	1	3	3	3	1
1	3	NA	3	2	2	2	2	3	3	3	3	2	2	3	3	2	3	2	2	2	2	2	3	3	3	2	2	NA	2	3	2	3	3	1	3	2	1	2	1	2	2	2	2	2	2	2	2	1	3
3	1	1	1	1	1	1	1	1	1	1	1	1	1	1	1	1	1	1	1	1	1	1	1	1	1	1	1	1	1	1	2	1	1	3	1	1	3	1	3	1	1	1	1	1	1	1	1	3	1
3	3	3	3	3	3	3	3	3	3	3	3	3	1	1	3	1	3	3	1	3	3	1	1	3	3	3	3	3	3	3	3	3	3	3	1	3	3	3	3	1	3	3	3	3	1	3	3	3	1
3	1	1	1	1	1	1	1	1	1	1	1	1	1	1	1	1	1	1	1	1	1	1	1	1	1	1	1	1	1	1	2	1	1	3	1	1	3	1	3	1	1	1	1	1	1	1	1	3	1
3	1	1	1	1	1	3	1	1	1	1	1	1	3	3	1	3	1	1	3	3	3	3	3	1	1	1	1	1	1	1	3	3	1	3	3	1	3	3	3	NA	1	1	3	1	3	1	1	3	3
3	1	1	1	1	1	3	1	1	1	1	1	1	3	3	1	3	1	1	3	3	3	3	3	1	1	1	1	1	1	1	3	3	1	3	3	1	3	3	3	3	1	1	3	1	3	1	1	3	3
1	3	3	3	3	3	3	3	3	3	3	3	3	3	3	3	3	3	3	3	3	3	3	3	3	3	3	3	3	3	3	2	3	3	1	3	3	1	3	1	3	3	3	3	3	3	3	3	1	3
3	3	3	3	3	3	1	3	3	3	3	3	3	3	1	3	3	3	3	3	1	1	3	3	3	3	3	3	3	3	3	2	1	3	3	3	3	3	1	3	3	3	3	1	3	3	3	3	3	1
1	3	3	3	3	3	3	3	3	3	3	3	3	3	3	3	3	3	3	3	3	3	3	3	3	3	3	3	3	3	3	2	3	3	1	3	3	1	3	1	3	3	3	3	3	3	3	3	1	3
1	3	3	3	3	3	3	3	3	3	3	3	3	3	3	3	3	3	3	3	3	3	3	3	3	3	3	3	3	3	3	2	3	3	1	3	3	1	3	1	3	3	3	3	3	3	3	3	1	3
3	3	3	3	3	3	3	3	3	3	3	3	3	3	1	3	3	3	3	3	1	3	3	3	3	3	3	3	3	3	3	2	3	3	3	3	3	3	3	3	3	3	3	3	3	3	3	3	3	1
3	1	1	1	1	1	3	1	1	1	1	1	1	3	3	1	3	1	1	3	3	3	3	3	1	1	1	1	1	1	1	3	3	1	3	3	1	3	3	3	3	1	1	3	1	3	1	1	3	3
1	3	2	3	3	1	3	1	1	1	3	1	1	3	1	1	3	3	3	3	3	3	3	3	3	1	1	3	NA	1	1	2	3	1	1	3	1	1	3	1	NA	1	1	3	3	3	3	1	1	3
1	3	2	3	3	1	3	1	1	1	3	1	1	1	1	1	1	1	3	1	3	3	1	3	3	1	1	3	NA	1	1	2	3	1	1	1	1	1	3	1	3	1	1	3	1	1	1	1	1	1
1	1	1	1	1	1	1	1	1	1	1	1	1	3	1	1	3	3	1	3	1	1	3	1	1	1	1	1	1	1	1	1	1	1	1	3	1	1	1	1	1	1	1	1	3	3	3	1	1	3
1	1	1	3	3	1	1	1	1	1	3	1	1	1	1	1	1	1	1	1	1	1	1	1	1	1	1	1	1	1	1	1	1	1	1	1	1	1	1	1	1	1	1	1	1	1	1	1	1	1
3	3	3	1	1	3	3	3	3	3	1	3	3	3	3	3	3	3	3	3	3	3	3	3	3	3	3	3	3	3	3	3	3	3	3	3	3	3	3	3	3	3	3	3	3	3	3	3	3	3
3	3	2	3	3	1	1	1	3	3	3	1	1	3	3	1	3	3	3	3	1	1	3	1	3	1	1	1	3	1	3	3	1	1	3	3	3	1	1	3	3	1	3	1	3	3	3	3	3	3
3	3	2	3	3	1	1	1	3	3	3	1	1	3	3	1	3	3	3	3	1	1	3	1	3	1	1	1	NA	1	3	3	1	1	3	3	3	1	1	3	NA	1	3	1	3	3	3	3	3	3
3	3	2	3	3	1	1	1	3	3	3	1	1	3	3	1	3	3	3	3	1	1	3	1	3	1	1	1	3	1	3	3	1	1	3	3	3	1	1	3	3	1	3	1	3	3	3	3	3	3
3	3	2	1	1	1	1	1	3	3	1	1	1	3	3	1	3	3	3	3	1	1	3	1	3	1	1	1	NA	1	3	3	1	1	3	3	3	1	1	3	NA	1	3	1	3	3	3	3	3	3
3	3	3	1	1	3	3	3	3	3	1	3	3	3	3	3	3	3	3	3	3	3	3	3	3	3	3	3	3	3	3	3	3	3	3	3	3	3	3	3	3	3	3	3	3	3	3	3	3	3
3	1	2	3	3	1	3	1	3	3	3	1	1	3	3	1	3	3	1	3	1	3	3	1	1	1	1	1	NA	1	3	2	1	1	3	3	3	1	3	3	NA	1	3	3	3	3	3	3	3	3
3	3	3	3	3	3	3	3	3	3	3	3	3	3	3	3	3	3	3	3	3	3	3	3	3	3	3	3	3	3	3	3	3	3	3	3	3	2	3	3	3	3	3	3	3	3	3	3	3	3
1	3	2	1	1	3	1	3	1	1	1	3	3	1	1	3	1	1	3	1	3	1	1	3	3	3	3	3	3	3	1	2	3	3	1	1	1	3	1	1	NA	3	1	1	1	1	1	1	1	1
1	1	1	1	1	1	1	1	1	1	1	1	1	1	1	1	1	1	1	1	1	1	1	1	1	1	1	1	1	1	1	1	1	1	1	1	1	NA	1	1	1	1	1	1	1	1	1	1	1	1
3	3	3	3	3	3	3	3	NA	NA	3	3	3	3	3	NA	3	3	3	3	3	NA	3	3	3	3	3	3	3	3	3	3	3	3	3	3	3	3	3	NA	1	3	3	3	3	3	3	3	3	3
1	1	3	3	3	3	3	3	3	3	3	3	3	3	1	3	3	3	3	3	3	1	3	1	3	3	2	3	NA	3	3	1	1	3	1	3	3	3	1	3	3	3	3	3	3	3	3	3	1	1
1	1	3	3	3	3	3	3	3	3	3	3	3	3	3	3	3	3	3	3	3	3	3	3	3	3	2	3	NA	3	3	2	1	3	1	3	3	3	3	3	NA	3	3	3	3	3	3	3	3	1
3	3	2	3	3	1	3	3	3	3	3	1	1	3	1	1	3	3	3	3	3	1	1	3	3	1	2	3	3	3	3	3	3	1	3	3	3	1	3	1	3	1	3	3	3	3	3	1	3	3
1	1	3	1	1	1	1	1	1	1	1	3	3	1	3	1	1	1	1	1	1	3	3	1	1	3	2	1	1	1	1	1	1	3	1	1	1	1	1	1	1	3	1	1	1	1	1	3	1	1
1	1	3	1	1	1	1	1	3	3	1	3	3	1	3	1	1	1	1	1	1	3	3	1	1	3	2	1	NA	1	3	1	1	3	1	1	1	1	1	1	1	3	3	1	1	1	1	3	1	1
1	1	3	1	1	1	1	1	1	1	1	3	3	1	3	1	1	1	1	1	1	3	3	1	1	3	2	1	NA	1	1	1	1	3	1	1	1	1	1	1	1	3	1	1	1	1	1	3	1	1
1	1	3	1	1	1	1	1	3	3	1	3	3	1	3	3	1	1	1	1	1	3	3	1	1	3	2	1	NA	1	3	1	1	3	1	1	3	1	1	1	1	3	3	1	1	1	1	3	1	1
3	3	2	3	3	3	3	3	2	2	3	2	2	3	2	3	3	3	3	3	3	2	2	3	3	2	2	3	2	3	2	3	3	2	3	3	2	3	3	3	3	2	2	3	3	3	3	2	3	3
3	3	1	3	3	1	1	3	1	1	3	1	1	3	1	1	3	1	1	3	1	1	1	3	1	1	1	1	1	3	1	1	1	1	3	3	1	3	3	1	1	1	1	1	1	3	1	1	1	3
3	3	1	3	3	3	3	3	1	1	3	1	1	3	3	1	3	1	1	3	1	3	1	3	1	1	1	1	1	3	1	1	3	1	3	3	1	3	3	3	3	1	1	3	1	3	1	1	1	3
1	1	3	1	1	1	1	1	3	3	1	3	3	1	1	3	1	3	3	1	3	1	3	1	3	3	3	3	3	1	3	3	1	3	1	1	3	1	1	1	1	3	3	1	3	1	3	3	3	1
3	3	1	3	3	3	3	3	1	1	3	1	1	3	3	1	3	1	1	3	1	3	1	3	1	1	1	1	1	3	1	1	3	1	3	3	1	3	3	3	3	1	1	3	1	3	1	1	1	3
1	1	3	1	1	1	1	1	3	3	1	3	3	1	1	3	1	3	3	1	3	1	3	1	3	3	3	3	3	1	3	3	1	3	1	1	3	1	1	1	1	3	3	1	3	1	3	3	3	1
3	3	2	3	3	3	3	3	1	1	3	1	1	3	3	3	3	1	1	3	1	3	3	3	1	1	1	1	NA	3	1	2	3	1	3	3	1	3	3	3	3	1	1	3	1	3	1	1	3	3
3	3	2	3	3	3	3	3	1	1	3	1	1	3	3	3	3	1	1	3	1	3	3	3	1	1	1	1	NA	3	1	2	3	1	3	3	1	3	3	3	3	1	1	3	1	3	1	1	3	3
3	3	2	3	3	3	3	3	1	1	3	1	1	3	3	3	3	1	1	3	1	3	3	3	1	1	1	1	3	3	1	2	3	1	3	3	1	3	3	3	3	1	1	3	1	3	1	1	3	3
3	3	2	3	3	3	3	3	1	1	3	3	3	1	3	3	3	3	3	1	3	3	1	3	3	3	3	1	NA	3	1	2	3	3	3	3	1	3	3	3	3	3	1	3	3	NA	3	3	1	3
3	3	1	3	3	3	1	3	1	1	3	1	1	1	3	1	3	1	3	1	1	3	1	3	3	1	1	1	NA	3	1	1	1	1	3	3	1	3	3	3	NA	1	1	1	1	3	1	1	1	1
3	3	1	3	3	3	3	3	3	3	3	1	1	3	3	1	3	1	3	3	3	3	1	3	3	1	2	3	NA	3	3	2	3	1	3	3	3	3	3	3	3	1	3	3	1	3	1	1	1	1
1	1	3	1	1	1	1	1	1	1	1	3	3	1	1	3	1	3	1	1	1	1	3	1	1	3	2	1	NA	1	1	2	1	3	1	1	1	1	1	1	1	3	1	1	3	1	3	3	3	3
3	3	1	3	3	3	3	3	1	1	3	1	1	3	3	1	3	1	3	3	3	3	1	3	3	NA	2	1	NA	3	1	3	3	1	3	3	3	3	3	3	3	NA	NA	3	1	3	3	1	3	1
1	1	1	1	1	3	1	1	1	1	1	1	1	3	1	1	1	1	1	3	3	1	1	1	1	1	1	1	1	1	1	3	1	1	1	1	3	1	1	1	1	1	1	1	1	1	1	1	3	1
3	3	1	3	3	3	3	3	1	1	3	1	1	3	3	1	3	1	3	3	3	3	1	3	3	1	2	1	NA	3	1	3	3	1	3	3	3	3	3	3	3	1	1	3	1	3	3	1	3	1
1	1	2	3	3	1	3	3	3	3	3	1	1	3	3	1	1	1	1	3	3	3	1	3	1	1	2	3	1	3	3	3	1	1	1	3	3	1	1	3	1	1	3	3	3	3	3	1	3	3
3	3	3	3	3	3	3	3	3	3	3	3	3	1	3	3	3	3	3	1	3	1	3	3	3	3	3	3	3	3	3	2	3	3	3	3	3	3	3	3	3	3	3	3	1	3	1	3	1	3
3	3	3	3	3	3	3	3	3	3	3	3	3	1	3	3	3	3	3	1	3	1	3	3	3	3	3	3	3	3	3	2	3	3	3	3	NA	3	3	3	3	3	3	3	1	3	1	3	1	3
3	1	1	3	3	3	3	3	1	1	2	1	1	1	3	1	3	1	2	1	1	1	1	3	2	1	2	1	1	3	1	1	1	1	3	3	1	1	3	3	2	1	1	3	1	2	1	2	1	2
3	3	3	3	3	3	3	3	3	3	3	3	3	1	3	3	3	3	3	1	3	1	3	3	3	3	3	3	3	3	3	2	3	3	3	3	3	3	3	3	3	3	3	3	1	3	1	3	1	3
3	1	1	3	3	3	3	3	1	1	3	1	1	3	3	1	3	1	3	3	1	3	1	3	3	1	2	1	1	3	1	2	1	1	3	3	1	1	3	3	3	1	1	3	3	3	3	3	3	3
3	1	2	3	3	3	3	3	3	3	3	1	1	3	3	1	3	1	3	3	3	3	3	3	3	1	2	3	3	3	3	3	3	1	3	3	3	1	3	3	3	1	3	3	3	3	3	3	3	3
1	3	2	1	1	1	1	1	1	1	1	3	3	1	1	3	1	3	1	1	1	1	1	1	1	3	2	1	1	1	1	1	1	3	1	1	1	3	1	1	1	3	1	1	1	1	1	1	1	1
1	3	2	1	1	1	1	1	1	1	1	3	3	1	1	3	1	3	1	1	1	1	1	1	1	3	2	1	1	1	1	1	1	3	1	1	1	3	1	1	1	3	1	1	1	1	1	1	1	1
1	3	NA	1	1	1	1	1	3	3	1	3	3	3	1	3	1	3	1	3	1	3	1	1	1	3	2	3	3	1	3	NA	3	3	1	1	1	3	1	1	1	3	3	1	3	1	3	1	3	1
1	3	3	1	1	1	3	3	3	3	1	3	3	3	1	3	1	3	1	3	3	3	1	1	1	3	2	3	3	3	3	3	3	3	1	1	3	3	1	1	1	3	3	3	3	3	3	1	3	1
3	1	1	3	3	3	1	1	1	1	3	1	1	1	3	1	1	1	3	1	1	1	3	3	3	1	2	1	NA	1	1	1	1	1	3	3	3	1	3	3	3	1	1	1	NA	1	1	3	NA	3
3	1	1	3	3	3	3	1	3	3	3	1	1	3	3	1	1	1	3	3	1	2	3	3	3	1	2	3	3	1	3	1	3	1	3	3	3	1	3	3	3	1	3	3	NA	3	NA	3	NA	3
1	3	3	1	1	1	3	3	1	1	1	3	3	3	1	3	3	3	1	3	3	1	1	1	1	3	3	3	NA	3	1	2	3	3	1	1	1	3	1	1	1	3	1	3	1	3	1	1	1	1
3	1	1	1	1	1	3	1	3	3	1	1	1	3	3	1	1	1	3	3	1	1	1	1	3	1	2	3	3	1	3	1	3	1	3	3	3	1	3	3	NA	1	3	3	1	1	1	1	1	NA
1	3	2	3	3	1	1	3	1	1	3	3	1	1	1	1	3	3	1	1	3	1	1	3	1	3	2	1	1	3	1	2	1	3	1	1	1	3	1	1	NA	3	1	1	1	1	1	1	1	1
3	1	2	3	3	3	3	1	1	1	3	1	3	3	3	1	1	1	3	3	1	3	3	3	3	1	2	3	3	1	1	2	3	1	3	3	3	1	3	3	3	1	1	3	1	3	3	3	3	3
3	3	1	3	3	1	3	1	1	1	3	1	1	1	1	1	1	1	3	1	1	1	1	1	3	1	1	3	NA	1	1	1	1	1	1	3	1	1	1	3	3	1	1	3	1	1	1	3	1	1
3	3	1	3	3	1	3	1	1	1	3	1	1	1	1	1	1	1	3	1	1	1	1	1	3	1	1	3	NA	1	1	1	1	1	1	3	1	1	1	3	3	1	1	NA	1	1	1	3	1	1
3	3	3	3	3	3	3	3	3	3	3	3	1	3	3	3	3	3	3	3	3	3	1	1	3	3	2	3	3	3	3	3	3	3	3	3	1	3	3	3	3	3	3	3	3	3	3	3	3	3
3	1	3	1	1	1	3	3	3	3	1	1	1	1	3	1	3	1	3	1	3	3	3	1	3	1	2	3	3	3	3	3	3	1	1	3	3	1	1	3	3	1	3	3	1	1	3	1	3	3
3	1	3	1	1	NA	3	3	3	3	1	1	3	1	3	1	3	1	3	1	3	3	3	3	3	1	1	3	NA	3	3	3	3	1	1	3	3	1	1	1	1	1	3	3	1	1	3	3	3	3
1	3	1	3	3	3	1	1	1	1	3	3	1	3	3	3	1	3	1	3	1	1	3	1	1	3	2	1	NA	1	1	2	1	3	1	1	1	3	1	3	1	3	1	1	3	3	1	1	3	1
3	1	1	1	1	3	1	1	3	3	1	1	1	1	1	1	1	1	3	1	1	1	1	NA	3	1	1	1	1	1	3	1	1	1	1	1	NA	1	1	1	1	1	3	1	1	1	1	1	1	1
3	3	3	3	3	1	3	3	3	3	1	3	1	3	3	3	3	1	3	3	3	3	1	3	3	1	2	3	3	3	3	3	1	1	3	3	1	3	3	3	1	1	3	3	3	3	3	3	3	1
1	3	3	3	3	3	3	3	3	3	3	3	3	3	1	3	3	3	3	3	3	3	3	3	3	3	2	3	1	3	3	3	3	3	3	3	3	3	3	3	1	3	3	3	3	3	3	3	3	3
1	3	1	3	3	1	3	3	1	1	1	3	1	3	1	3	3	1	3	3	3	3	1	3	3	1	1	3	NA	3	1	2	1	1	3	3	1	3	3	3	1	1	1	3	3	3	3	3	3	1
3	3	2	3	3	3	3	3	1	1	3	3	1	3	3	3	3	3	3	3	3	3	3	3	3	3	3	3	NA	3	1	3	1	3	3	3	3	3	3	3	3	3	1	3	3	3	3	3	3	3
3	1	3	3	3	1	3	3	3	3	3	1	3	3	3	3	3	3	3	3	3	3	3	3	3	3	3	3	3	3	3	3	3	3	3	3	1	3	3	3	1	3	3	3	1	3	3	3	3	3
1	3	3	3	3	3	3	3	3	3	3	3	3	3	1	3	3	1	3	3	3	3	3	3	3	1	1	3	1	3	3	3	3	1	3	3	3	3	3	3	NA	1	3	3	3	3	3	3	3	3
1	1	3	3	3	1	3	3	1	1	3	3	3	3	3	3	3	3	3	3	3	3	3	3	3	3	2	3	NA	3	1	1	3	3	3	3	1	3	3	3	1	3	1	3	1	3	1	3	1	3
1	1	3	3	3	3	3	3	1	1	3	3	3	3	3	3	3	3	3	3	3	3	3	3	3	3	2	3	3	3	1	2	3	3	3	3	3	3	3	3	NA	3	1	3	1	3	1	3	3	3
1	1	1	1	1	1	3	1	1	1	1	3	1	1	1	1	3	3	1	1	1	1	3	1	1	3	3	1	NA	1	1	2	1	3	1	1	1	3	1	1	3	3	1	3	1	1	1	1	1	1
1	3	2	3	3	1	3	1	1	1	1	1	3	3	3	3	1	1	3	3	3	1	1	3	3	1	1	3	1	1	1	1	3	1	3	3	1	1	3	3	1	1	1	3	1	3	1	1	1	3
3	1	1	1	1	3	1	1	3	3	1	3	1	1	1	1	1	1	1	1	1	1	1	1	1	1	1	1	NA	1	3	1	1	1	1	1	1	1	1	1	1	1	3	1	1	3	3	1	1	1
3	1	1	1	1	3	1	1	3	3	1	3	1	1	1	1	1	1	1	1	1	1	1	1	1	1	1	1	NA	1	3	1	1	1	1	1	1	1	1	1	1	1	3	1	1	3	3	1	1	1
3	1	1	1	1	3	1	1	3	3	1	3	1	1	1	1	1	1	1	1	1	1	1	1	1	1	1	1	NA	1	3	1	1	1	1	1	NA	1	1	1	1	1	3	1	1	3	3	1	1	1
3	1	1	1	1	1	3	1	3	3	1	1	1	1	1	1	1	1	1	1	1	1	3	1	1	1	1	1	NA	1	3	2	3	1	1	1	1	1	1	1	1	1	3	3	1	1	3	1	1	1
1	1	1	1	1	3	1	1	1	1	1	3	1	1	1	1	1	1	1	1	1	1	1	1	1	1	1	1	1	1	1	1	1	1	1	3	1	1	1	1	1	1	1	1	3	3	1	1	1	1
1	3	2	3	3	3	3	3	1	1	3	3	3	3	1	1	3	1	3	3	3	3	1	3	3	1	1	3	1	3	1	1	1	1	3	3	1	1	3	3	1	1	1	3	1	3	1	1	3	3
3	3	2	1	1	1	3	3	3	3	1	1	3	3	3	3	3	3	3	3	3	3	3	3	3	3	3	3	3	3	3	3	1	3	3	1	3	3	3	3	3	3	3	3	3	3	3	3	3	1
1	1	2	1	1	1	1	1	1	1	1	1	1	1	1	1	1	3	1	1	1	1	1	1	1	3	2	1	1	1	1	1	3	3	1	1	NA	1	1	1	1	3	1	1	1	1	1	1	1	1
3	1	3	3	3	1	1	1	3	3	1	1	1	1	1	1	1	1	3	1	1	1	3	1	3	1	1	3	NA	1	3	2	1	1	1	1	3	3	1	1	1	1	3	1	1	1	3	3	3	3
1	1	1	1	1	3	1	3	1	1	1	3	1	1	1	1	1	1	1	1	1	3	1	1	1	1	1	1	1	3	1	1	1	1	1	1	1	1	1	1	1	1	1	1	3	1	1	1	1	1
3	3	3	3	3	1	3	1	3	3	3	1	3	3	3	3	3	3	3	3	3	1	3	3	3	3	3	3	3	1	3	3	3	3	3	3	3	3	3	3	3	3	3	3	1	3	3	3	3	3
1	1	1	1	1	3	1	3	1	1	1	3	1	1	1	1	1	1	1	1	1	3	1	1	1	1	1	1	1	3	1	1	1	1	1	1	1	1	1	1	1	1	1	1	3	1	1	1	1	1
1	3	3	3	3	3	3	3	1	1	3	3	3	3	3	3	3	3	3	3	3	3	3	3	3	3	3	3	NA	3	1	3	1	3	3	3	3	3	3	3	3	3	1	3	3	3	1	3	3	3
3	3	2	3	3	1	3	1	3	3	3	1	3	3	3	3	3	1	3	3	3	1	3	3	3	1	1	3	NA	1	3	3	1	1	3	3	3	3	3	3	3	1	3	3	1	3	3	3	3	3
1	1	3	1	1	3	3	3	1	1	3	3	3	1	3	3	3	3	1	1	3	3	1	1	1	3	3	1	NA	3	1	2	3	3	3	3	3	1	3	3	3	3	1	3	3	3	1	3	3	3
3	3	2	3	3	3	1	3	3	3	1	3	1	3	1	1	1	3	3	3	1	3	3	3	3	3	3	3	3	3	3	2	3	3	1	1	3	3	1	1	1	3	3	1	3	1	3	1	1	1
1	1	3	1	1	3	3	3	1	1	3	3	3	1	3	3	3	3	1	1	3	3	1	1	1	3	3	1	NA	3	1	2	3	3	3	3	3	1	3	3	3	3	1	3	3	3	1	3	3	3
3	3	1	3	3	1	1	1	3	3	1	1	1	3	1	1	1	1	3	3	1	1	3	3	3	1	1	3	NA	1	3	2	1	1	1	1	1	3	1	1	1	1	3	1	1	1	3	1	1	1
3	3	2	3	3	1	3	1	3	3	3	1	3	3	3	3	3	1	3	3	3	1	3	3	3	1	1	3	NA	1	3	3	1	1	3	3	1	3	3	3	NA	1	3	3	1	3	3	3	3	3
3	3	2	3	3	1	3	1	3	3	3	1	3	3	3	3	3	1	3	3	3	1	3	3	3	1	1	3	2	1	3	3	1	1	3	3	3	3	3	3	3	1	3	3	1	3	3	3	3	3
3	2	2	3	3	2	3	2	3	3	3	2	3	2	3	3	3	2	3	2	3	2	2	3	3	2	2	3	NA	2	3	2	2	2	3	3	2	3	3	3	3	2	3	3	2	3	3	3	3	3
3	1	1	1	1	1	1	1	3	3	1	1	1	1	1	1	1	1	1	1	1	1	1	3	1	1	1	1	3	1	3	1	1	1	1	1	1	3	1	1	1	1	3	1	1	1	3	1	1	1
1	3	2	1	1	3	3	3	1	1	3	3	1	3	3	3	3	3	1	3	3	3	3	1	1	3	3	3	NA	3	1	3	3	3	3	1	3	1	3	3	3	3	1	3	3	3	1	3	3	3
3	3	2	3	3	1	1	1	3	3	1	1	3	3	1	1	1	1	3	3	1	1	1	3	3	1	1	1	NA	1	3	1	3	1	1	3	1	3	1	1	1	1	3	1	1	1	3	1	1	1
1	1	2	1	1	3	3	3	1	1	3	3	1	1	3	3	3	3	1	1	3	3	3	1	1	3	3	3	NA	3	1	3	1	3	3	1	3	1	3	3	3	3	1	3	3	3	1	3	3	3
3	2	2	3	3	2	2	2	3	3	2	2	3	2	2	2	2	2	3	2	2	2	2	3	3	2	2	2	NA	2	3	2	2	2	2	3	2	3	2	2	2	2	3	2	2	2	3	2	2	2
1	3	2	3	3	1	3	1	1	1	3	1	3	3	3	3	3	1	3	3	3	1	3	1	3	1	2	3	NA	1	1	3	1	1	1	3	1	1	1	3	1	1	1	3	1	1	1	1	3	1
3	3	2	3	3	1	3	1	3	3	3	1	3	3	3	3	3	3	3	3	3	1	1	3	3	3	3	3	3	1	3	2	1	3	3	3	3	3	3	3	3	3	3	3	1	3	3	3	3	3
2	2	NA	2	2	3	3	3	2	2	2	3	2	2	2	2	2	2	2	2	2	3	3	2	2	2	2	3	2	3	2	NA	3	2	3	2	3	2	3	2	3	2	2	3	3	3	2	3	3	3
1	1	1	1	1	3	1	3	1	1	1	3	1	1	1	1	1	1	1	1	1	3	3	1	1	1	1	1	1	3	1	2	3	1	1	1	1	1	1	1	1	1	1	1	3	1	1	1	1	1
3	3	2	3	3	3	3	3	3	3	3	3	3	3	3	3	3	3	3	3	3	3	3	3	3	3	3	3	3	3	3	3	3	3	3	3	1	3	3	3	3	3	3	3	3	3	3	3	3	3
3	1	1	1	1	3	1	3	3	3	1	3	3	3	3	3	3	1	1	3	1	3	3	3	1	1	2	3	NA	3	3	3	NA	1	1	1	1	3	1	3	NA	1	3	1	3	1	3	1	3	1
1	3	3	3	3	3	1	3	1	1	3	3	3	1	1	1	1	3	3	1	3	3	3	1	3	3	3	3	NA	3	1	2	1	3	3	3	1	1	3	3	1	3	1	1	3	1	1	1	3	1
1	3	3	3	3	1	3	1	1	1	3	1	3	1	1	1	1	1	3	1	3	1	3	1	3	1	2	3	1	1	1	2	3	1	1	3	3	1	1	3	NA	1	1	3	1	3	1	1	3	1
3	3	2	3	3	3	3	1	1	1	3	1	1	1	1	1	3	3	3	1	3	1	1	1	3	3	2	1	NA	1	1	2	1	3	3	3	1	1	3	3	3	3	1	3	1	3	1	1	3	3
1	3	3	3	3	3	3	3	1	1	1	1	3	3	1	3	1	3	3	3	1	1	1	3	3	3	2	3	1	3	1	2	1	3	3	3	1	1	3	3	1	3	1	3	3	3	3	3	3	3
1	1	2	3	3	3	1	1	1	1	1	3	3	1	1	1	3	1	1	1	3	1	1	3	1	1	2	3	1	1	1	3	3	1	1	1	1	1	1	NA	NA	1	1	1	1	3	1	1	3	1
NA	2	1	1	1	1	1	1	1	1	1	1	1	1	1	2	1	2	1	1	1	2	1	1	1	2	2	1	2	1	1	1	1	2	2	1	1	1	2	1	2	2	1	1	1	1	1	2	1	2
3	3	2	3	3	2	3	2	2	2	3	2	2	3	2	3	3	3	3	3	3	3	2	3	3	3	3	2	3	2	2	3	3	3	3	3	2	3	3	3	3	3	2	3	3	3	3	3	3	3
3	3	3	3	3	3	1	3	3	3	3	3	3	3	3	3	3	3	1	3	3	3	3	3	1	3	3	3	3	3	3	3	3	3	3	1	3	3	3	1	3	3	3	1	1	3	3	3	3	3
3	3	3	3	3	3	3	3	3	3	3	3	3	3	3	3	3	3	1	3	3	3	3	3	1	3	3	3	3	3	3	3	3	3	3	1	3	3	3	1	3	3	3	3	1	3	3	3	3	3
1	1	1	1	1	1	1	1	1	1	1	1	1	1	1	1	1	1	3	1	1	1	3	1	3	1	1	1	1	1	1	1	1	1	1	3	1	1	1	3	1	1	1	1	3	1	1	1	1	1
3	3	3	3	3	3	3	3	3	3	3	3	3	3	3	3	3	3	1	3	3	3	3	3	1	3	3	3	3	3	3	3	3	3	3	1	3	3	3	1	3	3	3	3	1	3	3	3	3	3
1	1	2	1	1	1	3	1	1	1	1	1	3	1	1	1	1	1	1	1	1	1	1	1	1	1	1	1	1	1	1	1	1	1	1	1	1	1	1	1	1	1	1	3	1	1	1	1	1	1
1	1	3	3	3	3	3	1	1	1	3	3	1	3	1	1	3	1	1	3	3	3	1	1	1	1	2	1	NA	1	1	3	3	1	1	1	1	3	1	1	1	1	1	3	1	3	3	1	3	1
1	1	3	1	1	3	1	1	1	1	1	3	1	1	1	1	3	1	3	1	3	1	1	1	3	1	2	3	1	1	1	3	3	1	1	3	1	1	1	1	NA	1	1	1	1	3	1	1	1	1
3	3	1	1	1	1	1	3	1	1	1	1	1	1	1	1	1	1	1	1	1	1	1	1	1	1	1	1	NA	3	1	1	1	1	3	1	1	1	3	3	NA	1	1	1	3	1	1	3	1	3
3	3	3	3	3	1	3	3	3	3	3	1	1	3	1	3	1	3	3	3	1	3	3	3	3	3	2	3	1	3	3	1	1	3	3	3	3	3	3	3	NA	3	3	3	3	1	3	3	3	3
1	1	1	3	3	3	1	1	1	1	3	3	1	3	1	3	3	3	3	3	3	1	3	1	3	3	3	3	1	1	1	3	3	3	3	3	3	3	1	1	NA	3	1	1	1	3	3	1	3	1
1	3	3	1	1	1	1	3	3	3	1	1	3	1	3	3	1	3	1	1	1	3	1	3	1	3	2	1	3	3	3	1	1	3	1	1	1	1	3	3	3	3	3	1	3	1	1	3	1	3
1	1	1	1	1	1	3	1	1	1	1	1	3	1	1	1	1	1	3	1	1	1	1	1	3	1	1	1	NA	1	1	1	1	1	1	3	1	1	1	1	1	1	1	3	1	1	1	3	1	1
3	3	3	3	3	3	3	3	3	3	3	3	3	3	3	3	3	3	3	3	3	3	3	3	3	3	3	3	3	3	3	3	3	3	3	3	3	3	3	1	3	3	3	3	1	3	3	3	3	3
1	1	1	1	1	1	1	3	1	1	1	1	1	1	1	1	1	1	1	1	1	1	3	1	1	1	1	3	1	3	1	1	1	1	1	1	1	1	1	1	1	1	1	1	1	1	1	1	1	1
1	3	2	1	1	1	1	3	3	3	1	1	1	1	1	3	3	3	3	1	3	3	3	3	3	3	3	3	NA	3	3	1	1	3	3	3	3	3	3	3	3	3	3	1	3	3	3	1	1	3
3	1	3	3	3	3	3	3	1	1	3	3	3	3	3	1	3	1	1	3	3	1	3	1	1	1	2	3	3	3	1	3	3	1	3	1	1	3	1	1	1	1	1	3	1	3	3	3	3	1
3	1	1	3	3	3	3	3	1	1	1	3	1	3	3	1	3	1	1	3	3	1	3	1	1	1	2	NA	3	3	1	3	3	1	3	1	1	3	1	1	NA	1	1	3	1	3	3	1	3	1
1	3	2	1	2	2	2	2	3	2	2	2	2	2	2	2	3	3	2	2	3	2	2	2	2	2	2	3	NA	2	3	1	2	2	2	2	2	2	2	2	2	2	2	2	2	3	2	2	2	3
1	3	3	1	1	1	1	1	3	3	3	1	3	1	1	3	1	3	3	1	1	3	1	3	3	3	2	1	1	1	3	1	1	3	1	3	3	1	3	3	3	3	3	1	3	1	1	3	1	3
3	3	3	3	3	3	3	1	3	3	3	3	3	3	3	3	1	3	3	3	1	3	1	3	3	3	2	3	3	1	3	3	3	3	1	3	3	1	3	3	3	3	3	3	3	1	1	3	3	3
3	2	3	3	3	3	3	3	2	2	3	3	2	2	3	2	3	2	3	2	3	2	3	2	3	2	2	2	3	3	2	3	2	2	3	3	3	3	2	2	2	2	2	3	2	3	3	2	3	2
1	3	NA	1	1	3	3	1	3	3	3	3	1	3	1	3	1	3	3	3	1	3	1	3	3	3	2	3	1	1	3	1	1	3	3	3	1	3	3	3	3	3	3	3	3	1	3	3	1	3
3	1	3	3	3	3	3	3	1	1	1	3	3	1	3	1	3	3	1	1	3	1	3	3	1	3	3	1	3	3	1	3	3	3	3	1	3	3	1	1	NA	3	1	3	1	1	3	1	3	1
3	1	2	1	1	3	1	1	1	1	1	3	1	1	1	1	1	1	1	1	1	1	1	1	1	1	1	1	1	1	1	1	1	1	1	1	1	1	1	1	1	1	1	1	1	1	1	1	1	1
1	1	2	1	1	1	3	1	1	1	1	1	3	1	1	1	1	1	3	1	1	1	1	3	3	1	2	1	3	1	1	3	1	1	3	3	1	1	1	1	NA	1	1	3	1	1	3	1	3	1
3	2	3	1	2	1	3	2	2	2	2	2	2	3	2	3	2	2	2	3	2	2	2	3	2	2	2	2	3	2	2	3	2	2	2	2	2	2	2	3	2	2	2	3	3	2	2	2	3	1
3	1	3	1	1	1	3	1	1	1	1	1	1	3	1	3	1	1	1	3	1	1	1	3	1	1	1	1	3	1	1	3	1	1	1	1	1	1	1	3	1	1	1	3	3	1	1	1	3	1
1	1	1	1	1	1	1	1	1	1	1	1	1	3	1	3	1	3	1	3	1	1	1	1	1	3	2	1	1	1	1	1	1	3	1	1	1	1	1	3	1	3	1	1	3	1	1	1	1	1
1	1	1	1	1	1	1	1	1	1	1	1	1	3	1	3	1	3	1	3	1	1	1	1	1	3	2	1	1	1	1	1	1	3	1	1	1	1	1	3	1	3	1	1	3	1	1	1	1	1
3	3	3	3	3	3	3	3	3	3	3	3	3	3	3	3	3	3	3	3	3	3	3	3	3	3	3	3	3	3	3	3	3	3	3	3	3	3	3	3	3	3	3	3	3	3	3	3	3	3
1	1	2	3	3	1	1	3	1	1	1	1	1	3	3	3	3	3	1	3	3	1	3	1	1	3	3	1	3	3	1	3	3	3	1	1	1	1	1	3	NA	3	1	1	3	1	1	1	3	1
1	1	1	3	3	1	1	3	1	1	1	1	1	1	1	1	2	1	1	1	1	1	3	1	1	1	1	1	1	3	1	1	3	1	1	1	1	1	1	1	1	1	1	1	1	1	1	1	1	1
1	1	2	1	1	1	1	1	3	3	1	1	1	1	1	1	1	1	1	1	1	1	1	1	1	1	1	1	NA	1	3	3	1	1	1	1	1	1	1	1	1	1	3	1	1	1	1	1	3	1
3	1	2	3	3	1	1	3	3	3	3	1	3	1	3	1	3	1	1	1	3	1	3	1	1	1	2	3	1	3	3	1	3	1	1	1	1	1	1	1	1	1	3	1	1	1	1	1	1	1
1	3	3	1	1	3	3	1	3	3	1	3	1	3	1	3	1	3	3	3	1	3	1	3	3	3	3	1	3	1	3	3	1	3	3	3	3	3	3	3	3	3	3	3	3	3	3	3	3	3
1	3	3	3	3	3	1	3	3	3	1	3	NA	3	3	3	3	1	3	3	3	3	3	1	3	1	2	1	NA	3	3	3	3	1	3	3	1	3	3	3	3	1	3	1	3	3	3	3	3	3
3	1	1	3	3	1	3	3	3	3	3	1	3	3	3	1	3	1	1	3	3	1	3	3	1	1	2	3	1	3	3	1	3	1	3	1	3	3	1	3	1	1	3	3	3	1	3	1	1	1
3	1	3	3	3	1	3	3	3	3	3	1	3	3	3	1	3	3	NA	3	3	NA	3	3	1	3	3	3	3	3	3	3	3	3	3	2	3	3	1	3	1	3	3	3	3	NA	3	1	3	1
1	3	2	3	3	1	3	3	3	3	1	1	1	3	3	3	3	3	3	3	3	3	3	3	3	3	3	1	3	3	3	3	3	3	3	3	3	3	3	3	3	3	3	3	3	3	3	3	3	3
3	1	2	1	1	3	3	1	1	1	3	3	3	3	1	1	3	3	1	3	3	1	1	3	1	3	3	3	2	1	1	1	1	3	3	1	1	3	3	3	NA	3	1	3	3	1	3	1	1	3
3	1	2	1	1	3	3	3	3	3	1	3	3	1	1	3	1	3	3	1	1	3	1	3	3	3	2	3	3	3	3	1	3	3	1	3	3	1	3	1	NA	3	3	3	1	1	1	3	1	1
1	1	2	1	1	1	1	1	3	3	1	1	1	1	3	1	3	1	1	1	3	1	1	1	1	1	1	1	2	1	3	3	1	1	1	1	1	1	1	1	1	1	3	1	1	1	1	1	1	3
3	3	2	1	1	3	3	3	1	1	3	3	3	3	1	3	1	3	3	3	1	3	1	3	3	3	3	3	3	3	1	1	3	3	3	3	1	3	3	3	3	3	1	3	3	1	3	3	1	1
1	3	3	3	3	1	3	3	3	3	3	1	1	3	3	1	3	3	3	3	3	3	3	3	3	3	3	1	3	3	3	3	3	3	3	3	3	3	3	3	3	3	3	3	3	3	3	1	3	3
1	1	1	1	1	1	1	1	1	1	1	1	1	1	1	1	3	1	1	1	1	1	1	1	1	1	1	1	1	1	1	1	1	1	1	1	1	1	1	1	1	1	1	1	1	1	1	1	1	3
3	3	3	3	3	3	3	3	3	3	3	3	3	3	3	3	1	3	3	3	3	3	3	3	3	3	3	3	1	3	3	3	3	3	3	3	3	3	3	3	3	3	3	3	3	3	3	3	3	1
3	1	1	3	3	3	1	3	1	1	1	3	3	1	1	3	3	1	NA	1	3	3	3	1	3	1	2	3	3	3	1	1	3	1	1	3	1	1	1	1	3	1	1	1	1	3	1	3	3	3
1	3	3	1	1	1	3	1	1	1	3	1	1	3	3	1	1	3	1	3	3	1	1	3	1	3	3	1	NA	1	1	3	1	3	3	1	3	3	3	3	3	3	1	3	3	1	3	1	1	1
1	1	1	1	1	1	1	1	1	1	1	1	1	1	1	1	1	1	1	1	1	1	1	1	1	1	1	1	1	1	1	1	1	1	1	1	1	1	1	1	1	1	1	1	1	3	1	1	1	1
3	3	3	3	3	1	3	1	1	1	3	1	1	3	1	1	1	3	1	3	3	1	3	3	1	3	3	1	3	1	1	2	1	3	3	3	3	3	3	3	3	3	1	3	3	1	3	1	3	3
1	1	1	1	1	1	1	3	3	3	1	1	3	1	1	1	3	1	1	1	1	1	1	1	1	1	1	1	3	3	3	1	3	1	1	1	1	1	1	1	1	1	3	1	1	1	1	1	1	1
NA	1	3	3	3	3	3	3	3	3	1	3	3	1	3	3	3	1	3	1	1	3	3	3	3	1	2	3	3	3	3	2	3	1	1	3	3	1	1	1	3	1	3	3	1	3	1	3	3	3
3	3	2	3	3	3	3	1	1	1	1	3	3	1	3	1	1	3	1	1	3	1	3	3	1	3	3	1	1	1	1	3	1	3	1	3	3	3	3	3	3	3	1	3	3	1	3	3	3	1
3	3	3	3	3	3	3	3	3	3	3	3	3	3	3	3	3	3	3	3	3	3	3	3	3	3	3	3	3	3	3	3	3	3	3	3	3	3	3	3	3	3	3	3	3	3	3	3	3	3
1	3	2	1	1	3	1	1	3	3	3	1	1	3	3	3	3	3	3	3	3	3	3	3	3	3	2	3	1	1	3	2	3	3	3	3	3	3	3	3	NA	3	3	1	3	1	3	3	3	3
3	3	2	3	3	1	3	3	1	1	3	3	3	1	3	1	1	3	3	1	3	1	1	3	3	3	3	3	3	3	1	3	1	3	1	1	3	1	1	3	NA	3	1	3	3	3	1	1	1	1
1	3	2	3	1	3	1	3	3	3	1	1	1	3	3	3	3	NA	3	3	1	3	3	NA	3	3	2	1	NA	3	3	2	3	3	NA	1	3	3	3	NA	1	3	3	1	3	1	3	3	3	3
1	3	2	3	1	3	1	3	3	3	1	1	1	3	3	3	3	3	3	3	1	3	3	3	3	3	2	1	3	3	3	2	3	3	3	1	3	3	3	3	1	3	3	1	3	1	3	3	3	3
1	3	2	3	1	3	1	3	3	3	1	1	1	3	3	3	3	3	3	3	1	3	3	3	3	3	2	1	3	3	3	2	3	3	3	1	3	3	3	3	1	3	3	1	3	1	3	3	3	3
1	3	2	3	1	3	1	3	3	3	1	1	1	3	3	3	3	3	3	3	1	3	3	3	3	3	2	1	NA	3	3	2	3	3	3	1	3	3	3	3	1	3	3	1	3	1	3	3	3	3
1	1	2	3	1	3	1	3	3	3	1	1	1	3	1	3	3	1	1	3	1	3	3	1	1	1	1	1	3	3	3	1	3	1	3	1	1	3	3	1	1	1	1	1	1	1	3	3	3	1
1	3	2	3	1	3	1	3	3	3	1	1	1	3	3	3	3	3	3	3	1	3	3	3	3	3	2	1	NA	3	3	2	3	3	3	1	3	3	3	3	1	3	3	1	3	1	3	3	3	3
1	1	1	2	1	2	1	2	2	2	1	1	1	2	2	2	1	1	1	2	1	1	2	2	1	1	1	1	1	2	2	1	2	1	2	1	1	2	2	1	1	1	1	1	1	1	2	2	2	2
1	1	1	3	1	3	1	3	3	3	1	1	1	3	3	3	1	1	1	3	1	1	3	3	1	1	1	1	1	3	3	1	3	1	3	1	1	3	3	1	1	1	1	1	1	1	3	3	3	3
1	3	2	3	1	3	1	3	3	3	3	1	1	3	3	3	3	3	3	3	1	3	3	3	3	3	2	1	1	3	3	2	3	3	3	3	3	3	3	3	3	3	1	1	3	1	3	3	3	3
1	1	1	3	1	3	1	3	3	3	1	1	1	3	1	3	1	1	1	3	1	1	3	1	1	1	1	1	1	3	3	1	3	1	3	1	1	3	3	1	1	1	1	1	1	1	3	3	3	3
1	3	2	3	1	3	1	3	3	3	3	1	1	3	3	3	3	3	3	3	1	3	3	3	3	3	2	1	1	3	3	2	3	3	3	3	3	3	3	3	NA	3	1	1	3	1	3	3	3	3
3	1	2	1	3	1	3	1	1	1	1	3	3	1	1	1	1	1	1	1	3	1	1	1	1	1	2	3	3	1	1	2	1	1	1	1	1	1	1	1	NA	1	3	3	1	3	1	1	1	1
3	3	3	1	3	1	3	1	1	1	3	3	3	1	1	1	3	3	3	1	3	3	1	1	3	3	3	3	3	1	1	3	1	3	1	3	3	1	1	3	3	3	3	3	3	3	1	1	1	1
1	3	2	3	1	3	1	3	3	3	3	1	1	3	3	3	3	3	3	3	1	3	3	3	3	3	2	1	1	3	3	2	3	3	3	3	3	3	3	3	3	3	1	1	3	1	3	3	3	3
3	3	2	3	3	3	3	3	3	3	2	3	3	3	3	3	3	3	3	3	3	2	3	3	3	3	3	3	3	3	3	3	3	3	3	2	3	3	3	3	3	3	3	3	3	3	3	3	3	3
1	1	2	1	1	1	1	1	3	3	3	1	1	1	1	3	1	1	1	1	1	3	1	3	1	1	1	1	1	1	3	2	3	1	3	3	1	3	3	1	3	1	1	1	1	1	3	3	3	3
3	3	3	3	3	3	3	3	3	3	1	3	3	3	3	3	3	3	3	3	3	3	1	3	3	3	3	1	2	3	3	3	3	3	3	3	3	3	3	3	3	3	3	3	3	3	3	3	3	1
1	1	2	1	1	1	1	1	3	3	3	1	1	1	1	3	1	1	1	1	1	3	1	3	1	1	1	1	NA	1	3	2	1	1	3	3	1	3	3	1	3	1	1	1	1	1	3	3	3	3
1	1	1	1	1	1	3	1	1	1	1	1	1	1	1	1	1	1	3	1	3	1	3	1	3	1	1	1	1	1	1	1	1	1	1	1	1	1	1	1	1	1	3	3	1	1	1	1	1	1
1	1	1	1	1	1	3	1	1	1	1	1	1	1	1	1	1	1	3	1	3	1	3	1	3	1	1	1	1	1	1	1	1	1	1	1	1	1	1	1	1	1	3	3	1	1	1	1	1	1
1	1	2	1	1	1	1	1	2	2	2	1	1	1	1	2	1	1	1	1	1	2	1	2	1	1	1	1	1	1	2	2	1	1	2	2	1	2	2	1	2	1	1	1	1	1	2	2	2	2
3	1	1	1	1	1	1	1	1	1	1	1	1	1	1	1	1	1	1	1	1	1	1	1	1	1	1	1	1	1	1	1	1	1	1	1	1	1	1	1	1	1	1	1	1	1	1	1	1	1
3	3	2	3	3	3	1	3	1	1	1	3	3	3	3	1	3	3	3	3	3	1	3	1	3	3	3	1	1	3	1	2	1	3	1	1	3	1	1	3	1	3	3	1	3	3	1	1	1	1
1	1	1	1	1	1	3	1	1	1	1	1	1	1	1	1	1	1	3	1	3	1	3	1	3	1	1	3	3	1	1	1	3	1	1	1	3	1	1	1	1	1	1	3	1	1	1	1	1	1
3	3	3	3	3	3	1	3	3	3	3	3	3	3	3	3	3	3	3	3	1	3	1	3	3	3	3	1	1	3	3	3	3	3	3	3	1	3	3	3	3	3	3	1	3	3	3	3	3	3
1	1	2	1	1	1	1	1	3	3	3	1	1	1	1	3	1	1	1	1	1	3	1	3	1	1	1	1	1	1	3	2	1	1	3	3	1	3	3	1	3	1	1	1	1	1	3	3	3	3
1	1	2	1	1	1	1	1	3	3	3	1	1	1	1	3	1	1	1	1	1	3	1	3	1	1	1	1	1	1	3	2	1	1	3	3	1	3	3	1	3	1	1	1	1	1	3	3	3	3
1	1	1	1	1	1	3	1	1	1	1	1	1	1	1	1	1	1	1	1	3	1	3	1	1	1	1	3	3	1	1	1	1	1	1	1	3	1	1	1	1	1	1	3	1	1	1	1	1	1
3	3	2	3	3	3	1	3	1	1	1	3	3	3	3	1	3	3	3	3	1	1	1	1	3	3	3	1	1	3	1	2	3	3	1	1	1	1	1	3	1	3	3	1	3	3	1	1	1	1
1	1	2	1	1	1	1	1	3	3	3	1	1	1	1	3	1	1	1	1	1	3	1	3	1	1	1	1	1	1	3	2	1	1	3	3	1	3	3	1	3	1	1	1	1	1	3	3	3	3
1	1	2	1	1	1	1	1	3	3	3	1	1	1	1	3	1	1	1	1	1	3	1	3	1	1	1	1	1	1	3	2	1	1	3	3	1	3	3	1	NA	1	1	1	1	1	3	3	3	3
3	3	2	3	3	3	3	3	1	1	1	3	3	3	3	1	3	3	3	3	3	1	3	1	3	3	3	3	3	3	1	2	3	3	1	1	3	1	1	3	1	3	3	3	3	3	1	1	1	1
1	1	1	1	1	1	1	1	1	1	3	1	3	1	1	1	NA	1	3	1	3	1	3	1	3	1	1	1	1	1	1	1	3	1	1	1	3	1	1	1	1	1	1	1	1	1	1	3	1	3
1	1	1	1	1	1	1	1	1	1	3	1	3	1	1	1	1	1	3	1	3	1	3	1	3	1	1	1	1	1	1	1	3	1	1	1	3	1	1	1	1	1	1	1	1	1	1	3	1	3
3	3	3	3	3	3	3	3	3	3	3	3	3	3	3	3	3	3	3	3	1	3	1	3	3	3	3	3	3	3	3	3	3	3	3	3	3	3	3	3	3	3	3	3	3	3	3	3	3	3
1	1	1	1	1	1	1	1	1	1	3	1	1	1	1	1	1	1	1	1	3	1	1	1	1	1	1	1	1	1	1	1	3	1	1	1	3	1	1	1	1	1	1	1	1	1	1	1	1	3
1	1	2	1	1	1	3	1	3	3	3	1	3	1	1	3	1	1	3	1	3	3	3	3	3	1	2	3	NA	1	3	2	3	1	3	3	3	3	3	1	3	1	1	3	1	1	3	3	3	3
3	3	3	3	3	3	1	3	3	3	3	3	3	3	3	3	3	3	1	3	3	3	1	3	1	3	3	3	NA	3	3	3	1	3	3	3	1	3	3	3	3	3	3	1	3	3	3	1	3	3
1	1	2	1	1	1	1	1	3	3	3	1	3	1	1	3	1	1	1	1	1	3	1	3	1	1	2	1	1	1	3	2	1	1	3	3	1	3	3	1	3	1	1	1	1	1	3	1	3	3
1	1	2	1	1	1	1	1	3	3	3	1	3	1	1	3	1	3	3	1	3	3	3	3	3	3	3	1	NA	1	3	2	3	3	3	3	3	3	3	1	3	3	1	1	1	1	3	3	3	3
1	1	2	1	1	1	1	1	3	3	3	1	3	1	1	3	1	3	3	1	3	3	3	1	3	3	3	1	1	1	3	2	1	3	3	3	3	3	3	1	3	3	1	1	1	1	3	3	3	1
1	1	2	1	1	1	1	1	3	3	3	1	3	1	1	3	1	3	3	1	3	3	3	1	3	3	3	1	NA	1	3	2	1	3	3	3	3	3	3	1	3	3	1	1	1	1	3	3	3	1
3	3	2	3	3	3	1	3	1	1	1	3	1	3	3	1	3	1	1	3	1	1	1	3	1	1	1	1	NA	3	1	2	1	1	1	1	1	1	1	3	1	1	3	1	3	3	1	1	1	1
1	1	1	1	1	1	1	1	1	1	1	1	1	1	1	3	1	1	3	1	3	1	3	1	3	1	1	3	1	1	1	2	1	1	1	3	1	1	1	1	NA	1	1	1	1	1	1	3	3	3
3	3	3	3	3	3	3	3	3	3	3	3	3	3	3	1	3	3	1	3	1	3	1	3	1	3	3	3	3	3	3	2	3	3	3	1	3	3	3	3	1	3	3	3	3	3	3	3	1	1
3	3	3	3	3	3	3	3	3	3	3	3	3	3	3	NA	3	3	3	3	3	3	3	3	3	3	3	3	3	3	3	3	1	3	3	3	3	3	3	3	3	3	3	3	3	3	3	1	NA	3
2	2	2	2	2	2	2	2	2	2	2	2	2	1	3	3	2	2	3	2	3	2	3	2	3	2	2	3	2	2	2	NA	2	2	2	3	2	1	2	2	NA	2	2	1	2	2	1	2	3	3
1	1	1	1	1	1	1	1	1	1	1	1	1	1	3	3	1	1	3	1	3	1	3	1	3	1	1	1	1	1	1	2	1	1	1	3	1	1	1	1	3	1	1	1	1	1	1	1	3	3
1	3	1	3	1	1	1	3	3	3	1	1	3	3	1	1	3	3	1	3	1	3	3	3	1	3	3	3	1	3	3	2	3	3	3	1	1	3	3	3	3	3	3	1	3	1	3	3	1	1
1	3	3	3	3	3	3	3	3	3	1	3	3	3	3	3	3	3	3	3	3	3	3	3	3	3	3	3	NA	3	3	3	3	3	3	3	NA	3	3	3	3	3	3	3	3	3	3	3	3	1
3	NA	1	3	1	1	1	3	3	3	1	1	3	3	1	3	3	NA	3	3	1	3	3	3	3	NA	NA	3	NA	3	3	2	3	NA	3	NA	1	3	3	3	3	NA	3	1	3	1	3	3	3	3
3	1	1	1	1	1	1	1	3	3	1	1	3	1	3	3	3	1	3	1	3	3	1	1	3	1	1	1	NA	1	3	1	1	1	3	1	1	3	3	1	1	1	1	1	1	1	3	3	1	3
3	1	NA	3	NA	1	3	3	3	3	3	NA	3	3	3	3	3	1	3	3	3	3	NA	NA	3	1	1	NA	1	3	3	1	NA	1	3	3	1	3	3	3	NA	1	3	3	1	1	3	3	NA	3
3	1	1	3	1	3	3	3	3	3	3	1	3	3	3	3	3	1	3	3	3	3	1	3	3	1	1	3	NA	3	3	2	3	1	3	3	3	3	3	3	1	1	3	3	1	1	3	3	1	3
3	3	3	3	3	1	3	3	3	3	3	3	3	3	3	3	3	3	3	3	3	3	3	3	3	3	3	3	1	3	3	3	3	3	3	3	3	3	3	3	3	3	3	3	3	3	3	3	3	3
3	1	3	1	3	3	3	1	3	3	3	1	1	1	1	1	1	1	3	1	3	3	1	1	3	1	1	1	3	1	3	2	1	1	3	3	3	3	3	1	1	1	1	3	1	3	3	3	1	1
1	1	1	1	1	1	1	1	1	1	1	1	1	1	1	1	1	1	1	1	1	1	1	1	1	1	1	1	1	1	1	1	1	1	1	1	1	1	1	1	1	1	1	1	1	1	1	1	1	1
1	3	2	3	3	1	3	3	1	1	1	1	1	3	3	3	3	1	3	3	3	1	1	3	3	3	3	1	NA	3	1	1	3	3	1	3	1	1	1	3	3	3	3	3	3	3	1	1	3	3
3	1	1	1	1	1	1	1	3	3	3	1	3	1	1	1	1	3	1	1	1	3	1	1	1	1	1	3	NA	1	3	3	1	1	3	1	NA	3	3	1	1	1	1	1	1	1	3	1	1	1
1	3	1	1	1	1	1	1	1	1	1	1	1	1	1	1	1	1	1	1	1	1	1	1	1	1	1	1	1	1	1	1	1	1	1	1	3	1	1	1	1	1	1	1	1	1	1	1	1	3
3	3	3	1	3	3	1	1	3	3	1	3	3	3	3	3	1	3	3	3	1	3	3	3	3	1	1	3	3	1	3	3	1	1	3	3	NA	3	3	1	NA	1	3	1	3	3	3	3	3	3
1	1	1	1	3	1	1	1	1	1	1	1	3	1	1	1	1	3	1	1	1	1	3	1	1	1	1	3	1	1	1	3	1	1	1	1	3	1	1	1	1	1	1	1	1	1	1	1	1	1
3	3	3	3	1	3	3	3	3	3	3	3	1	3	3	3	3	1	3	3	3	3	1	3	3	3	3	1	3	3	3	1	1	3	3	3	1	3	3	3	3	3	3	3	3	3	3	3	3	3
1	1	1	1	3	1	3	1	1	1	3	1	3	3	1	3	3	3	3	3	3	1	3	3	3	1	1	3	1	1	1	3	3	1	1	3	1	1	1	3	1	1	3	3	3	3	1	1	1	1
3	3	3	3	2	3	2	3	3	3	2	3	3	3	3	3	2	3	3	3	2	3	3	3	3	3	3	3	3	3	3	3	3	3	3	3	3	3	3	2	3	3	3	2	3	3	3	3	3	3
1	1	1	1	3	1	3	1	1	1	3	1	1	1	1	1	3	1	1	1	3	1	1	1	1	1	1	1	1	1	1	1	1	1	1	1	1	1	1	3	1	1	1	3	1	1	1	1	1	1
3	3	3	3	3	3	3	3	3	3	3	3	1	3	3	3	3	1	3	3	3	3	1	3	3	3	3	1	3	3	3	1	1	3	3	3	3	3	3	3	3	3	3	3	3	1	3	3	3	3
3	3	3	3	1	3	1	3	3	3	1	3	3	3	3	3	1	3	3	3	1	3	3	3	3	3	3	3	3	3	3	3	3	3	3	3	3	3	3	1	3	3	3	1	3	3	3	3	3	3
1	1	1	1	3	1	3	1	1	1	3	1	1	1	1	1	3	1	1	1	3	1	1	1	1	1	1	1	1	1	1	1	1	1	1	1	1	1	1	3	1	1	1	3	1	1	1	1	1	1
1	3	2	3	3	3	3	3	1	1	3	3	3	3	3	3	3	3	3	3	3	1	3	3	3	3	3	3	NA	3	1	3	3	3	1	3	3	1	1	3	3	3	3	3	3	3	1	3	3	3
3	3	3	3	1	3	1	3	3	3	1	3	3	3	3	3	1	3	3	3	1	3	3	3	3	3	3	3	3	3	3	3	3	3	3	3	3	3	3	1	3	3	3	1	3	3	3	3	3	3
1	1	1	1	3	1	3	1	1	1	3	1	1	1	1	1	3	1	1	1	3	1	1	1	1	1	1	1	1	1	1	1	1	1	1	1	1	1	1	3	1	1	1	3	1	1	1	1	1	1
3	3	3	3	3	3	3	3	3	3	3	3	3	1	1	1	3	3	1	1	3	3	3	3	1	3	3	3	3	3	3	3	3	3	3	1	3	3	3	3	3	3	1	3	1	3	3	3	3	3
1	1	1	1	1	1	1	1	1	1	1	1	2	2	2	2	1	2	2	2	1	1	1	1	2	1	1	2	2	1	1	2	2	1	1	2	1	1	1	1	1	1	2	1	2	2	1	1	1	1
1	1	1	1	1	1	1	1	1	1	1	1	3	3	3	3	1	3	3	3	1	1	1	1	3	1	1	3	3	1	1	3	3	1	1	3	1	1	1	1	1	1	3	1	3	3	1	1	1	1
1	1	1	1	1	1	1	1	1	1	1	1	3	3	3	3	1	3	3	3	1	1	1	1	3	1	1	3	NA	1	1	3	3	1	1	3	1	1	1	1	1	1	3	1	3	3	1	1	1	1
1	1	2	1	1	3	1	1	1	1	1	3	3	3	3	3	1	3	3	3	1	1	3	3	3	1	1	3	1	1	1	3	3	1	1	3	1	1	1	1	1	1	3	1	3	3	1	3	1	1
3	1	3	3	3	3	3	3	3	3	3	3	3	3	3	3	3	3	3	3	3	3	3	3	3	3	3	3	3	3	3	3	3	3	3	3	1	3	3	3	3	3	3	3	3	3	3	3	3	1
1	3	1	1	1	1	1	1	1	1	1	1	1	1	1	1	1	1	1	1	1	1	1	1	1	1	1	1	1	1	1	1	1	1	1	1	3	1	1	1	1	1	1	1	1	1	1	1	1	3
1	3	2	1	1	3	1	1	1	1	1	3	3	3	3	3	1	3	3	3	1	1	3	3	3	1	1	3	1	1	1	3	3	1	1	3	3	1	1	1	1	1	3	1	3	3	1	3	1	3
3	3	2	3	3	1	3	3	3	3	3	1	1	1	1	1	3	1	1	1	3	3	1	1	1	3	3	1	3	3	3	1	1	3	3	1	3	3	3	3	3	3	1	3	1	1	3	1	3	3
1	3	2	1	1	3	1	1	1	1	1	3	3	3	3	3	1	3	3	3	1	1	3	3	3	1	1	3	1	1	1	3	3	1	1	3	3	1	1	1	1	1	3	1	3	3	1	3	1	3
3	3	2	3	3	1	3	3	3	3	3	1	1	1	1	1	3	1	1	1	3	3	1	1	1	3	3	1	3	3	3	1	1	3	3	1	3	3	3	3	3	3	1	3	1	1	3	1	3	3
1	1	2	1	1	3	1	1	1	1	1	3	3	3	3	3	1	3	3	3	1	1	3	3	3	1	1	3	1	1	1	3	3	1	1	3	1	1	1	1	1	1	3	1	3	3	1	3	1	1
1	1	2	1	1	3	1	1	1	1	1	3	3	3	3	3	1	3	3	3	1	1	3	3	3	1	1	3	1	1	1	3	3	1	1	3	1	1	1	1	1	1	3	1	3	3	1	3	1	1
1	NA	2	1	1	3	1	1	1	1	1	3	3	3	3	3	1	3	3	3	1	1	3	NA	3	1	1	3	1	1	1	NA	3	1	1	3	3	1	1	1	1	1	3	1	3	3	1	3	1	3
1	3	2	1	1	3	1	1	1	1	1	3	3	3	3	3	1	3	3	3	1	1	3	3	3	1	1	3	1	1	1	3	3	1	1	3	3	1	1	1	1	1	3	1	3	3	1	3	1	3
1	3	1	1	1	1	1	1	1	1	1	1	1	1	1	1	1	1	1	1	1	1	1	1	1	1	1	1	1	1	1	1	1	1	1	1	3	1	1	1	1	1	1	1	1	1	1	1	1	3
3	3	2	3	3	1	3	3	3	3	3	1	3	3	3	3	3	3	3	3	3	3	3	1	3	3	3	3	3	3	3	3	3	3	3	3	3	3	3	3	3	3	3	3	3	3	3	1	3	3
1	1	2	1	1	3	1	1	1	1	1	3	3	3	3	3	1	3	3	3	1	1	3	3	3	1	1	3	1	1	1	3	3	1	1	3	1	1	1	1	1	1	3	1	3	3	1	3	1	1
3	3	3	3	3	3	3	3	3	3	3	3	3	1	1	1	3	3	1	1	3	3	1	3	1	3	3	3	3	3	3	3	3	3	3	1	3	3	3	3	3	3	1	3	1	1	3	3	3	3
3	3	2	3	3	1	3	3	3	3	3	1	3	3	3	3	3	3	3	3	3	3	3	1	3	3	3	3	3	3	3	3	3	3	3	3	3	3	3	3	3	3	3	3	3	3	3	1	3	3
1	1	2	1	1	2	1	1	1	1	1	2	1	1	1	1	1	1	1	1	1	1	1	2	1	1	1	1	1	1	1	1	1	1	1	1	1	1	1	1	1	1	1	1	1	1	1	3	1	1
3	3	2	3	3	1	3	3	3	3	3	1	3	3	3	3	3	3	3	3	3	3	3	1	3	3	3	3	3	3	3	3	3	3	3	3	3	3	3	3	3	3	3	3	3	3	3	1	3	3
1	1	2	1	1	3	1	1	1	1	1	3	3	1	1	1	1	3	1	1	1	1	1	3	1	1	1	3	1	1	1	3	3	1	1	1	1	1	1	1	1	1	1	1	1	1	1	3	1	1
3	3	3	3	3	3	3	3	3	3	3	3	3	1	1	1	3	3	1	1	3	3	3	3	1	3	3	3	3	3	3	3	3	3	3	1	3	3	3	3	3	3	1	3	1	1	3	3	3	3
1	3	2	3	1	3	1	3	1	1	1	3	3	3	3	3	1	3	3	3	1	1	3	3	3	3	3	3	1	3	1	3	3	3	3	3	3	1	1	1	3	3	3	1	3	3	1	3	3	3
3	3	2	3	3	1	3	3	3	3	3	1	1	3	1	3	3	1	3	3	3	3	3	1	3	3	3	1	3	3	3	1	1	3	3	3	3	3	3	3	1	3	3	3	3	3	3	1	1	3
3	3	2	3	3	1	3	3	3	3	3	1	1	3	1	3	3	1	3	3	3	3	3	1	3	3	3	1	3	3	3	1	1	3	3	3	3	3	3	3	NA	3	3	3	3	3	3	2	1	3
1	3	1	1	1	1	1	1	1	1	1	1	1	3	1	3	1	1	3	3	1	1	3	1	3	1	1	1	1	1	1	1	1	1	3	3	1	1	1	1	1	1	3	1	3	1	1	1	1	3
1	1	1	1	1	1	1	1	1	1	1	1	1	3	1	3	1	1	3	3	1	1	1	1	3	1	1	1	1	1	1	1	1	1	1	3	1	1	1	1	1	1	3	1	3	1	1	1	1	1
3	1	3	3	3	3	3	3	3	3	3	3	3	1	3	1	3	3	1	1	3	3	2	3	1	3	3	3	3	3	3	3	3	3	1	2	3	3	3	3	3	3	1	3	1	3	3	3	3	1
1	3	1	1	1	1	1	1	1	1	1	1	1	3	1	3	1	1	3	3	1	1	3	1	3	2	2	1	1	1	1	1	1	1	3	3	1	1	1	1	1	1	3	1	3	1	1	1	1	3
3	1	3	3	3	3	3	3	3	3	3	3	3	1	3	1	3	3	1	1	3	3	1	3	1	3	3	3	3	3	3	3	3	3	NA	1	3	3	3	3	3	3	1	3	1	3	3	3	3	1
3	3	2	3	3	1	3	3	3	3	3	1	1	3	1	3	3	1	3	3	3	3	3	1	3	3	3	1	3	3	3	1	1	3	3	3	3	3	3	3	1	3	3	3	3	3	3	1	1	3
3	1	2	3	3	1	3	3	3	3	3	1	1	1	1	1	3	1	1	1	3	3	1	1	1	3	3	1	3	3	3	1	1	3	1	1	3	3	3	3	1	3	1	3	1	3	3	1	1	1
3	3	3	3	3	3	3	3	3	3	3	3	3	1	3	1	3	3	1	1	3	3	3	3	1	3	3	3	3	3	3	3	3	3	3	1	3	3	3	3	3	3	1	3	1	3	3	3	3	3
3	1	2	1	3	1	3	1	3	3	3	1	1	1	1	1	3	1	1	1	3	3	1	1	1	1	1	1	3	1	3	1	1	1	1	1	3	3	3	3	1	1	1	3	1	1	3	1	1	1
1	1	2	3	1	3	1	3	1	1	1	3	3	1	3	1	1	3	1	1	1	1	1	3	1	3	3	3	1	3	1	3	3	3	1	1	1	1	1	1	3	3	1	1	1	3	1	3	3	1
1	3	2	1	1	3	1	1	1	1	1	3	3	3	3	3	1	3	3	3	1	1	3	3	3	1	1	3	1	1	1	3	3	1	3	3	1	1	1	1	3	1	3	1	3	1	1	3	3	3
1	3	2	1	1	1	1	1	1	1	1	2	1	1	1	1	1	1	3	1	1	1	3	1	2	1	1	1	1	1	1	2	1	1	1	1	1	1	1	1	1	1	1	1	1	1	1	3	1	1
1	3	1	3	1	1	3	3	1	1	1	3	1	3	3	3	1	1	1	3	1	1	1	3	1	1	1	3	1	3	1	3	1	1	3	3	1	1	3	3	3	1	1	3	3	3	1	3	1	3
3	1	1	1	1	1	3	1	3	3	1	1	3	3	1	3	1	1	1	3	3	1	1	3	1	3	3	3	1	1	3	2	3	3	1	3	1	1	3	3	3	3	1	3	1	1	1	3	1	3
3	1	1	1	1	1	3	1	3	3	1	1	3	1	1	1	1	1	1	1	3	1	1	3	1	3	3	3	1	1	3	2	3	3	1	3	1	1	3	3	3	3	1	3	1	1	1	3	1	3
1	1	1	3	1	1	1	3	1	1	3	3	1	3	1	3	1	3	1	3	1	3	3	1	1	1	1	1	1	3	1	2	1	1	3	1	3	3	1	1	1	1	3	1	3	3	3	1	3	1
3	3	3	3	1	1	3	3	3	3	3	3	3	3	3	3	3	3	1	3	3	3	3	3	1	3	3	3	NA	3	3	3	3	3	3	3	3	3	3	3	3	3	3	3	3	1	3	3	3	3
3	1	2	3	3	3	3	3	3	3	3	3	3	3	3	3	1	3	3	3	3	3	3	3	3	3	3	3	NA	3	3	3	3	3	1	3	3	3	3	3	3	3	3	3	1	1	3	3	3	3
1	3	2	3	NA	NA	1	3	1	1	3	3	1	3	1	3	NA	3	1	3	1	3	3	1	1	1	1	NA	NA	3	1	2	1	1	3	1	1	3	1	1	NA	1	3	1	3	3	1	NA	3	3
1	1	1	1	3	3	1	1	1	1	1	1	1	1	1	1	1	1	1	1	1	1	1	1	1	1	1	3	NA	1	1	1	1	1	1	1	1	1	1	1	NA	1	1	1	1	1	1	3	1	1
1	3	2	1	1	1	1	1	1	1	1	3	1	3	1	3	3	1	1	3	1	1	1	1	1	1	1	3	NA	1	1	2	1	1	3	1	1	1	1	1	1	1	1	1	3	3	1	1	3	3
1	3	3	3	3	3	3	3	1	1	3	3	3	3	1	1	1	3	1	3	1	3	3	1	1	3	3	3	NA	3	1	3	1	3	1	1	3	3	1	NA	3	3	3	3	1	3	3	3	3	1
1	1	2	3	3	3	3	3	1	1	3	1	3	1	1	1	1	3	1	1	1	3	3	1	1	3	3	1	NA	3	1	2	1	3	1	1	3	3	1	NA	3	3	3	3	1	1	3	3	1	1
2	3	2	2	3	3	2	2	2	2	2	3	2	3	2	3	2	2	3	3	2	2	2	2	3	2	2	3	2	2	2	2	2	2	3	2	2	2	2	2	3	2	2	2	2	3	2	3	2	3
2	3	3	3	3	3	3	3	2	2	3	3	3	3	3	3	3	3	3	3	3	3	3	2	3	3	3	3	3	3	2	3	3	3	3	3	3	3	2	2	3	3	3	3	3	3	3	3	3	3
3	3	3	3	1	1	3	3	3	3	3	3	3	3	3	1	3	3	3	3	3	3	3	3	3	3	3	3	3	3	3	3	3	3	1	3	3	3	3	3	NA	3	3	3	3	3	3	1	3	1
3	3	3	3	1	1	3	3	3	3	3	3	3	3	3	1	3	3	3	3	3	3	3	3	3	3	3	3	3	3	3	3	3	3	1	3	3	3	3	3	NA	3	3	3	3	3	3	1	3	1
1	3	1	1	1	1	1	1	1	1	3	3	3	1	3	3	3	3	1	1	1	3	1	1	1	3	3	1	1	1	1	2	1	3	3	3	1	3	1	1	NA	3	3	1	1	3	3	1	3	3
3	3	1	3	3	3	3	3	3	3	1	1	1	3	3	3	1	1	3	3	1	1	1	3	3	3	3	3	1	3	3	2	3	3	3	3	3	1	1	3	3	3	1	3	3	3	3	1	3	3
2	1	1	1	1	1	2	1	2	2	1	1	1	NA	1	1	1	1	1	2	1	1	1	2	1	2	2	2	NA	1	2	NA	2	NA	1	1	2	1	1	2	1	2	1	2	2	1	1	1	1	1
3	1	1	1	1	1	3	1	3	3	1	1	1	3	1	1	1	1	1	3	1	1	3	3	1	3	3	3	1	1	3	2	3	3	1	1	1	1	1	3	1	3	1	3	3	1	1	1	1	1
3	3	3	3	3	3	3	3	3	3	3	3	3	3	3	3	2	3	3	3	3	3	3	3	3	3	3	3	3	3	3	3	3	3	3	3	3	3	3	3	3	3	3	3	3	3	3	3	3	3
3	3	3	1	1	1	3	1	3	3	3	3	3	3	1	3	1	3	1	3	3	3	1	3	1	3	3	3	3	1	3	3	3	3	1	1	1	3	3	3	3	3	3	3	3	1	3	3	1	1
1	1	2	3	3	3	1	3	1	1	3	1	3	1	3	3	3	3	3	1	1	3	3	1	3	1	1	1	1	3	1	2	1	1	3	3	3	3	3	1	1	1	3	1	1	3	1	1	3	3
1	1	3	3	3	3	1	3	1	1	3	3	3	1	3	3	3	3	3	1	1	3	3	1	3	1	1	1	3	3	1	3	1	1	3	3	3	3	3	1	3	1	3	1	1	3	1	3	3	3
3	3	3	1	3	3	3	1	3	3	3	3	3	3	3	3	3	3	3	3	3	3	3	3	3	3	3	3	3	1	3	3	3	3	3	3	1	3	3	3	1	3	3	3	3	3	3	3	3	3
3	3	2	1	1	1	3	1	3	3	3	3	3	3	1	3	1	3	3	3	3	3	1	3	3	3	3	3	NA	1	3	2	3	3	1	3	1	3	1	3	1	3	3	3	3	1	3	3	1	1
3	3	1	1	1	1	3	1	3	3	1	NA	1	3	1	1	1	1	1	3	3	1	1	3	1	3	3	3	1	1	3	1	3	3	1	1	NA	1	1	3	1	3	1	3	3	1	3	NA	1	1
3	3	3	3	3	3	3	3	3	3	3	1	3	3	3	3	3	3	3	3	3	3	3	3	3	3	3	3	NA	3	3	3	3	3	3	3	3	3	3	3	3	3	3	3	3	3	3	1	3	3
1	1	2	1	3	3	1	1	1	1	1	3	1	1	3	1	3	1	1	1	1	1	1	1	1	1	1	1	3	1	1	2	1	1	1	1	3	1	1	1	1	1	1	1	1	1	1	3	1	1
3	3	2	1	1	1	3	1	3	3	1	1	1	3	1	1	3	1	1	3	3	1	1	3	1	3	3	3	1	1	3	2	3	3	1	1	1	1	1	3	1	3	1	3	3	1	3	1	2	1
1	1	3	3	3	3	3	3	1	1	3	3	3	1	3	3	1	3	1	1	1	3	3	1	1	1	1	3	1	3	1	2	1	1	3	1	3	3	3	1	1	1	3	3	1	3	1	1	1	3
3	3	1	3	3	3	1	3	3	3	3	1	3	3	3	3	3	3	3	3	3	3	3	3	3	3	3	1	3	3	3	3	3	3	3	3	1	3	1	3	3	3	3	1	3	3	3	3	3	3
3	1	3	1	1	1	1	1	3	3	1	1	1	1	1	1	3	1	3	1	1	1	1	1	3	3	3	3	3	1	3	1	1	3	1	3	1	1	3	1	NA	3	1	1	3	1	1	3	1	1
1	1	1	1	1	1	1	1	1	1	3	1	3	1	1	3	1	3	3	1	1	3	3	1	3	1	1	3	NA	1	1	2	3	1	3	3	1	3	3	1	NA	1	3	1	1	3	1	3	1	3
3	1	3	3	1	1	1	3	3	3	3	1	3	3	1	3	3	3	1	3	1	3	3	3	1	3	3	1	1	3	3	2	3	3	3	1	3	3	3	3	1	3	3	1	3	3	1	1	1	3
1	1	1	1	1	1	1	1	1	1	1	1	1	3	1	3	1	1	1	3	1	1	3	1	1	1	1	1	1	1	1	3	3	1	3	1	1	1	3	3	1	1	1	1	1	3	1	1	1	3
3	3	NA	3	3	3	3	3	1	1	3	3	3	1	3	1	1	3	1	1	3	3	1	3	NA	1	1	1	1	3	1	1	1	1	1	1	3	3	1	1	NA	1	3	3	1	1	3	1	3	1
3	3	2	3	1	1	3	3	3	3	3	3	3	3	3	1	1	3	3	3	3	3	1	3	3	3	3	3	3	3	3	2	1	3	1	3	2	3	3	3	3	3	3	3	3	3	3	3	3	1
1	1	3	1	1	1	3	1	3	3	3	1	1	3	1	1	3	1	3	3	3	3	1	3	3	3	3	3	3	1	3	1	3	3	3	1	2	3	3	1	NA	1	3	3	1	3	3	3	1	1
1	1	2	1	1	1	3	NA	3	3	3	1	1	3	1	1	3	1	1	3	1	3	1	3	1	3	3	3	2	NA	3	1	1	3	1	1	2	3	3	1	3	NA	3	3	1	1	3	1	1	1
1	1	2	1	1	1	3	1	3	3	3	1	1	3	1	1	3	1	1	3	1	3	1	3	1	3	3	3	1	1	3	1	1	3	3	1	2	3	3	1	NA	1	3	3	1	1	3	1	1	1
3	3	2	3	1	1	3	3	3	3	3	3	3	3	3	1	1	3	1	3	3	3	1	3	1	3	3	1	NA	3	3	2	3	3	1	3	1	3	3	3	3	3	3	3	3	1	3	3	3	1
1	1	3	1	3	3	3	1	3	3	3	3	1	3	3	3	3	3	3	3	3	3	3	3	3	3	3	3	3	1	3	2	3	3	3	3	3	3	3	1	3	1	3	3	3	3	3	3	1	3
NA	1	3	3	3	3	1	3	3	3	1	3	1	3	3	3	1	3	3	3	3	1	3	1	3	1	1	3	3	3	3	3	3	1	3	3	3	1	1	3	NA	3	1	1	3	3	1	3	3	3
3	3	3	1	3	3	3	3	3	3	3	3	3	3	3	3	3	3	3	3	3	3	1	3	3	3	3	3	3	3	3	2	3	3	3	3	3	3	3	1	3	3	3	3	3	3	3	3	3	1
2	2	1	1	2	2	2	2	1	1	2	2	2	1	1	1	2	1	1	1	1	2	1	2	1	2	2	1	1	2	1	1	1	2	1	1	1	2	2	1	1	2	2	2	1	1	2	1	2	1
1	1	3	3	3	3	1	3	3	3	1	3	1	3	3	3	1	3	3	3	3	1	3	1	3	3	3	3	3	3	3	3	3	3	3	3	3	1	1	3	3	3	1	1	3	3	1	3	3	3
1	1	3	3	3	3	1	3	3	3	1	3	1	3	3	3	1	3	3	3	3	1	3	1	3	3	3	3	3	3	3	3	3	3	3	3	3	1	1	3	3	3	1	1	3	3	1	3	3	3
3	3	1	3	1	1	3	3	1	1	3	3	3	1	1	1	3	1	1	1	1	3	3	3	1	1	1	1	NA	3	1	1	1	1	1	3	3	3	3	3	3	3	3	3	1	1	3	1	3	1
3	3	2	1	1	1	3	1	3	3	3	1	3	3	1	3	3	1	1	3	3	3	3	3	1	1	1	1	NA	1	3	2	1	1	3	3	3	3	3	3	3	1	3	3	1	1	3	1	1	3
1	1	3	1	3	3	1	1	3	3	1	1	1	3	3	3	1	3	3	3	3	1	3	1	3	3	3	3	3	1	3	3	1	3	3	3	1	1	1	3	3	1	1	1	3	3	1	3	1	3
3	3	2	3	1	1	3	3	3	3	3	3	3	1	3	1	3	3	3	1	1	3	3	3	3	3	3	3	3	3	3	1	3	3	3	3	3	3	3	3	3	3	3	3	3	1	3	3	3	3
3	3	3	3	3	3	3	3	3	3	3	3	3	1	3	3	1	3	3	1	3	3	3	3	3	3	3	3	NA	3	3	3	3	3	3	3	3	3	3	1	3	3	3	3	3	3	3	3	3	3
3	3	1	3	3	3	3	3	3	3	3	3	3	3	3	1	3	3	3	3	3	3	3	3	3	3	3	3	NA	3	3	3	3	3	3	3	3	3	3	3	3	3	3	3	3	3	3	1	3	3
1	1	2	1	1	1	1	1	1	1	1	3	1	1	1	1	1	1	3	1	3	1	3	1	3	1	1	1	3	1	1	1	1	1	1	1	2	1	1	1	1	1	1	1	1	1	1	3	1	1
1	1	1	1	1	1	1	1	3	3	1	1	1	1	1	1	1	1	1	1	1	1	3	NA	1	1	1	1	NA	1	3	1	1	1	1	1	2	1	1	1	1	3	1	1	1	1	3	1	1	1
1	3	2	3	1	1	1	1	3	3	1	1	1	1	1	1	3	3	1	1	1	1	3	1	1	1	1	1	1	1	3	1	1	1	1	1	2	1	1	1	1	3	1	1	1	1	3	3	1	1
3	1	1	1	1	1	3	3	1	1	3	3	3	3	3	3	1	1	3	3	3	3	1	1	3	3	3	3	NA	3	1	3	3	3	3	3	2	3	3	3	3	1	3	3	3	3	1	1	3	3
1	1	1	1	1	1	1	1	1	1	1	1	1	1	1	1	1	1	1	1	3	1	1	1	1	1	1	NA	1	1	1	1	1	1	3	3	1	1	1	1	1	1	1	1	1	1	1	1	1	1
1	1	1	1	1	1	1	1	1	1	1	1	1	1	1	1	1	1	1	1	1	1	1	1	1	1	1	3	1	1	1	1	1	1	1	1	1	1	1	1	1	1	1	1	1	1	1	1	1	1
1	1	3	1	3	3	1	1	1	1	1	1	1	1	1	1	1	1	3	1	3	1	1	3	3	1	1	3	NA	1	1	1	1	1	3	3	2	1	1	1	1	1	1	1	1	1	1	3	1	1
1	3	3	1	3	3	3	1	1	1	1	1	1	1	1	1	3	3	1	1	1	3	1	3	1	1	1	1	3	1	1	1	1	1	3	3	2	3	3	1	1	1	1	3	1	1	1	3	1	1
NA	3	2	1	3	3	1	3	1	1	1	1	3	3	1	1	3	3	1	3	1	3	3	1	1	1	1	1	1	3	1	1	1	1	1	1	3	3	3	1	1	1	1	1	1	1	1	1	1	1
3	3	3	1	3	3	1	3	1	1	1	3	3	3	3	1	1	1	3	3	3	3	1	3	3	1	1	3	NA	3	1	1	3	1	1	1	3	3	3	3	1	3	1	1	1	3	1	1	1	1
3	3	3	3	3	3	3	3	3	NA	NA	3	3	3	1	NA	1	3	3	3	3	3	3	3	3	1	1	3	1	3	3	3	3	1	3	3	3	3	3	1	3	3	3	3	3	1	3	3	NA	3
3	1	2	1	1	1	1	3	3	3	3	1	1	3	3	3	3	3	3	3	3	1	1	3	3	1	1	1	3	3	3	2	1	1	3	1	3	1	1	3	1	1	3	1	1	3	3	3	3	3
1	3	3	3	3	3	3	3	3	3	3	3	3	3	3	3	3	3	1	3	3	3	3	3	1	3	3	3	NA	3	3	3	3	3	3	3	3	3	3	3	3	3	3	3	3	3	3	3	3	3
1	1	1	1	1	1	1	1	1	1	3	1	1	1	1	1	1	1	1	1	1	1	3	1	1	1	1	3	3	1	1	2	3	1	3	1	3	1	1	1	NA	3	3	1	3	1	3	3	3	3
3	3	2	3	1	1	1	1	1	1	3	1	3	1	1	3	3	3	3	1	3	3	3	3	3	3	3	3	NA	1	1	3	3	3	3	3	2	3	3	1	3	3	3	1	3	1	3	1	3	3
3	3	3	3	3	3	3	3	3	3	3	3	3	3	3	3	3	3	3	3	3	3	3	1	3	3	3	3	3	3	3	3	3	3	3	3	2	3	3	3	3	3	3	3	3	3	3	3	3	3
1	3	1	3	1	1	1	1	1	1	1	1	3	1	1	3	3	3	1	1	3	3	3	1	1	3	3	3	1	1	1	3	3	3	3	3	1	3	3	1	3	3	3	1	3	1	3	1	3	1
3	3	3	3	3	3	3	3	3	3	1	3	3	1	3	3	3	3	3	1	3	3	3	1	3	3	3	3	3	3	3	3	3	3	3	3	2	3	3	3	1	3	3	3	3	3	3	3	3	1
3	1	3	1	3	3	3	3	3	3	1	3	1	3	3	1	1	1	3	3	1	1	1	1	3	1	1	1	3	3	3	1	1	1	1	1	2	1	1	3	1	1	1	3	1	3	1	3	1	1
3	3	3	1	3	3	3	3	3	3	1	3	3	3	3	3	3	3	3	3	3	3	3	3	3	3	3	3	3	3	3	3	3	3	3	3	3	3	3	3	NA	3	3	3	3	3	3	3	3	1
1	3	2	2	2	2	2	3	3	3	3	2	3	3	2	3	3	3	1	3	3	3	3	3	2	3	3	3	1	3	3	3	3	3	3	3	3	3	3	1	3	3	3	1	3	1	3	2	3	3
3	1	2	3	3	3	3	1	1	1	3	3	1	1	3	1	1	1	3	1	3	1	1	3	3	1	1	1	NA	1	1	1	1	1	3	1	1	1	1	3	NA	1	1	3	1	3	1	3	1	3
1	3	2	1	1	1	1	1	1	1	1	1	3	3	1	1	1	1	1	3	1	3	1	3	1	1	1	1	1	1	1	3	1	1	1	1	1	1	3	1	3	1	3	1	3	1	3	1	3	3
1	1	1	1	1	1	1	3	3	3	1	1	1	1	1	1	1	1	1	1	1	1	1	1	1	1	1	1	1	3	3	1	1	1	1	3	2	1	1	1	1	1	1	1	1	1	1	3	1	1
1	3	3	1	3	3	3	3	3	3	1	3	3	3	1	3	3	3	3	3	1	3	3	3	3	3	3	3	NA	3	3	3	3	3	1	3	3	3	3	1	3	3	3	3	3	1	3	3	3	3
3	1	1	3	1	1	1	3	1	1	3	1	1	1	3	1	1	1	3	1	1	1	1	3	3	3	3	1	3	3	1	2	1	3	1	3	1	1	1	3	3	1	1	1	1	3	1	1	1	1
3	3	3	1	3	3	3	3	3	3	3	3	3	3	1	3	3	3	1	3	3	3	3	1	1	3	3	3	3	3	3	3	3	3	3	1	1	3	3	1	3	3	3	3	3	3	3	3	3	3
1	3	1	1	1	1	1	1	1	1	1	1	3	3	1	1	1	1	1	3	3	3	1	1	1	1	1	1	1	1	1	2	1	1	3	1	1	1	3	1	1	1	3	1	3	1	3	1	3	3
1	3	2	3	3	3	3	3	3	3	1	3	3	3	3	3	3	3	3	3	3	3	3	1	3	3	3	3	1	3	3	2	3	3	3	3	3	3	3	3	1	3	3	3	3	1	3	3	3	3
3	1	1	1	1	1	1	1	1	1	3	1	1	1	NA	1	1	1	NA	1	1	1	1	1	NA	1	1	1	3	1	1	2	1	1	1	NA	1	1	1	NA	3	1	1	1	1	3	1	1	1	1
3	1	1	1	1	1	1	1	1	1	3	1	1	1	1	1	1	1	1	1	1	1	1	1	1	1	1	1	NA	1	1	2	1	1	1	1	2	1	1	1	3	1	1	1	1	3	1	1	1	1
3	1	1	1	1	1	1	1	1	1	3	1	1	1	1	1	1	1	1	1	1	1	1	1	1	1	1	1	3	1	1	2	1	1	1	1	1	1	1	1	3	1	1	1	1	3	1	1	1	1
3	1	1	1	1	1	1	1	1	1	3	1	1	1	1	1	1	1	1	1	1	1	1	1	1	1	1	1	3	1	1	2	1	1	1	1	1	1	1	1	3	1	1	1	1	3	1	1	1	1
2	3	3	3	3	3	3	3	3	3	2	3	3	3	3	3	3	3	3	3	3	3	3	3	3	3	3	3	2	3	3	2	3	3	3	3	3	3	3	3	2	3	3	3	3	2	3	3	3	3
1	3	3	3	3	3	3	3	3	3	1	3	3	3	3	3	3	3	3	3	3	3	3	3	3	3	3	3	1	3	3	2	3	3	3	3	3	3	3	3	1	3	3	3	3	1	3	3	3	3
1	3	3	3	3	3	3	3	3	3	1	3	3	3	3	3	3	3	3	3	3	3	3	3	3	3	3	3	1	3	3	2	3	3	3	3	3	3	3	3	NA	3	3	3	3	1	3	3	3	3
3	1	3	3	3	3	3	3	3	3	3	3	1	1	3	3	3	3	3	1	1	1	3	3	3	3	3	3	3	3	3	2	3	3	1	3	3	3	1	3	3	3	1	3	1	3	1	3	1	1
1	3	1	NA	1	1	1	3	1	1	1	1	3	3	NA	1	1	1	1	3	3	3	1	1	1	3	3	1	1	3	1	2	1	3	3	1	NA	1	3	NA	1	1	3	1	3	1	3	1	3	3
1	1	3	1	1	1	3	1	1	1	1	1	1	1	3	3	3	3	1	1	1	1	3	1	1	1	1	3	1	1	1	2	3	1	1	1	2	3	1	3	3	3	1	3	1	1	1	1	1	1
3	1	3	3	3	3	3	3	3	3	3	3	1	1	3	3	3	3	3	1	3	1	3	3	3	3	3	3	3	3	3	2	3	3	3	3	3	3	1	3	3	3	1	3	1	3	1	3	1	1
1	1	1	1	3	3	1	3	1	1	3	1	1	1	1	1	1	1	1	1	3	1	1	1	1	3	3	3	1	3	1	1	3	3	3	1	2	1	1	1	3	1	1	1	1	1	1	3	1	1
3	3	3	3	3	3	3	3	3	3	3	3	3	3	3	3	3	3	3	3	3	3	3	3	3	1	1	3	3	3	3	3	3	1	3	3	2	3	3	3	1	3	3	3	3	3	3	3	3	3
1	3	3	1	3	3	3	1	3	3	3	3	3	3	3	3	3	3	3	3	1	3	3	1	3	3	3	1	3	1	3	2	1	3	3	3	2	3	3	3	1	3	3	3	3	1	3	3	3	3
1	3	3	3	3	3	3	3	3	3	1	3	3	3	3	3	3	3	3	3	3	3	3	3	3	3	3	3	3	3	3	3	3	3	3	3	3	3	3	3	3	3	3	3	3	1	3	3	3	3
1	3	3	3	3	3	3	3	3	3	1	3	3	3	3	3	3	3	3	3	3	3	3	3	3	3	3	3	3	3	3	3	3	3	3	3	3	3	3	3	3	3	3	3	3	1	3	3	3	3
1	3	3	3	3	3	3	3	3	3	1	3	3	3	3	3	3	3	3	3	1	3	3	3	3	3	3	3	3	3	3	3	3	3	3	3	3	3	3	3	3	3	3	3	3	1	3	3	3	3
1	1	3	1	1	1	3	1	3	3	1	1	1	3	1	3	3	3	1	3	3	1	3	1	1	3	3	1	NA	1	3	2	1	3	3	1	1	3	1	1	NA	3	1	3	1	1	1	3	1	3
3	1	1	3	1	1	1	1	1	1	1	1	1	1	1	1	1	1	1	1	1	1	1	1	1	1	1	1	NA	1	1	1	1	1	1	1	2	1	1	1	1	1	1	1	1	3	1	1	3	1
1	3	3	1	3	3	3	3	3	3	3	3	3	3	3	3	3	3	3	3	3	3	3	3	3	3	3	3	NA	3	3	3	3	3	3	3	2	3	3	3	3	3	3	3	3	1	3	3	1	3
1	3	1	3	3	3	1	3	3	3	3	3	3	3	1	1	1	1	3	3	1	3	1	3	3	1	1	3	1	3	3	2	3	1	1	3	3	1	3	1	1	1	3	1	3	1	3	3	3	3
1	3	3	1	3	3	3	3	3	3	1	3	3	3	3	3	3	3	3	3	3	3	3	3	3	3	3	3	3	3	3	3	3	3	3	3	3	3	3	3	3	3	3	3	3	1	3	3	3	3
1	1	3	3	3	3	3	1	3	3	3	3	1	1	3	3	3	3	3	1	3	1	3	1	3	3	3	1	3	1	3	2	1	3	3	3	2	3	1	3	3	3	1	3	1	1	1	1	3	1
3	1	3	3	1	1	3	3	3	3	3	1	1	1	1	3	3	3	1	1	3	1	3	3	1	3	3	3	3	3	3	2	1	3	3	1	3	3	1	1	3	3	1	3	1	3	1	3	3	1
1	1	3	1	1	1	3	1	3	3	1	1	1	3	1	3	3	3	1	3	3	1	3	1	1	3	3	1	3	1	3	2	1	3	3	1	1	3	1	1	3	3	1	3	1	1	1	1	1	1
1	1	1	3	3	3	1	3	3	3	3	3	1	3	3	1	3	1	3	3	1	1	1	3	3	3	3	3	1	3	3	1	1	3	1	3	3	1	1	3	1	1	1	1	1	3	1	3	3	3
3	3	1	3	3	3	1	3	3	3	3	3	3	3	3	1	3	1	3	3	1	3	1	3	3	3	3	3	1	3	3	2	3	3	1	3	3	1	3	3	1	1	3	1	3	3	3	3	3	3
3	1	1	1	1	1	1	1	3	3	1	1	1	3	1	1	1	1	1	3	1	1	1	1	1	1	1	1	1	1	3	1	3	1	1	1	1	1	1	1	1	1	1	1	1	1	1	1	1	1
1	3	3	3	3	3	3	3	1	1	3	3	3	1	3	3	3	3	3	1	3	3	3	3	3	3	3	3	3	3	1	3	1	3	3	3	3	3	3	3	3	3	3	3	3	3	3	3	3	3
1	1	3	1	1	1	3	1	3	3	1	1	1	1	1	3	1	3	1	1	3	1	3	1	1	1	1	1	NA	1	3	2	1	1	3	1	2	3	1	1	3	3	1	3	1	1	1	1	1	1
1	1	1	1	1	1	1	1	1	1	1	1	1	1	1	1	1	1	1	1	1	1	1	1	1	1	1	1	1	1	1	1	1	1	1	1	1	1	1	1	1	1	1	1	1	2	1	1	1	1
1	1	3	1	1	1	3	1	1	1	1	1	1	3	1	3	1	3	1	3	3	1	1	1	1	1	1	1	NA	1	1	2	1	1	3	1	1	3	1	1	3	3	1	3	1	1	1	1	1	1
1	1	1	1	3	3	1	1	1	1	3	3	1	1	1	1	1	1	3	1	1	1	1	1	3	3	3	1	1	1	1	1	1	3	1	3	2	1	1	1	1	1	1	1	1	1	1	3	1	3
3	3	3	3	3	3	3	3	3	3	3	3	3	3	3	3	3	NA	3	3	3	3	3	3	3	3	3	3	3	3	3	3	3	3	NA	3	2	3	3	3	3	3	3	3	3	3	3	3	3	3
3	1	3	3	3	3	3	3	1	1	3	3	1	1	3	3	1	3	3	1	3	1	3	3	3	3	3	3	3	3	1	2	3	3	3	3	1	3	1	3	3	3	1	3	1	3	1	3	3	3
3	3	3	1	3	3	3	3	3	3	3	3	3	3	3	3	3	3	3	3	3	3	3	3	3	3	3	3	3	3	3	3	3	3	3	3	3	3	3	3	3	3	3	3	3	1	3	3	1	1
1	3	2	3	3	3	3	3	3	3	3	3	3	3	3	3	3	3	3	3	1	3	3	3	3	3	3	3	3	3	3	3	3	3	1	3	3	1	3	NA	1	1	3	3	3	3	3	3	3	3
1	3	2	3	3	3	3	3	3	3	1	3	3	3	3	3	3	3	3	3	1	3	1	3	3	3	3	3	1	3	3	2	3	3	1	3	3	1	3	3	1	1	3	3	3	3	3	1	3	3
3	3	NA	3	3	3	1	1	3	3	3	3	3	3	3	3	3	3	3	3	3	3	3	1	3	3	3	1	3	1	3	3	3	3	3	3	2	3	3	3	3	3	3	1	3	3	3	3	3	3
3	1	2	1	3	3	3	3	3	3	3	3	1	3	3	3	1	3	3	3	3	1	3	3	3	3	3	3	NA	3	3	2	1	3	3	3	3	3	1	3	3	3	1	3	1	1	1	3	3	3
1	3	2	3	1	1	1	1	1	1	1	1	3	1	1	1	3	1	1	1	1	3	1	1	1	1	1	1	NA	1	1	2	3	1	1	1	1	1	3	1	1	1	3	1	3	3	3	1	1	1
1	3	2	3	1	1	1	1	1	1	1	1	3	1	1	1	3	1	1	1	1	3	1	1	1	1	1	1	1	1	1	2	3	1	1	1	1	1	3	1	1	1	3	1	3	3	3	1	1	1
1	3	1	3	1	1	1	1	1	1	1	1	3	1	1	1	1	1	1	1	3	3	1	1	1	1	1	1	1	1	1	1	3	1	3	1	2	1	3	1	NA	1	3	1	3	1	3	1	1	1
3	3	3	3	1	1	3	1	3	3	3	1	3	3	3	3	3	3	1	3	3	3	3	1	1	3	3	1	3	1	3	2	3	3	3	1	3	3	3	3	3	3	3	3	3	1	3	3	1	3
3	1	2	1	1	1	1	1	1	1	1	1	1	1	1	1	3	1	1	1	3	1	1	1	1	3	3	1	1	1	1	1	1	3	3	1	3	1	1	1	3	1	1	1	1	1	1	1	1	3
3	1	2	1	1	1	1	1	1	1	1	1	1	1	1	1	3	1	1	1	1	1	1	1	1	3	3	1	1	1	1	1	1	3	1	1	2	1	1	1	1	1	1	1	1	1	1	1	1	3
3	1	2	1	1	1	1	1	1	1	1	1	1	1	1	1	3	1	1	1	1	1	1	1	1	3	3	1	1	1	1	1	1	3	1	1	2	1	1	1	1	1	1	1	1	1	1	1	1	3
1	1	1	1	1	1	1	1	1	1	1	1	1	1	1	1	3	1	1	1	1	1	1	1	1	3	3	1	1	1	1	1	1	3	3	1	3	1	1	1	1	1	1	1	1	1	1	1	1	3
3	3	3	3	3	3	3	3	3	3	3	3	3	3	3	3	1	3	3	3	3	3	3	3	3	1	1	3	3	3	3	3	3	1	1	3	1	3	3	3	3	3	3	3	3	3	3	3	3	1
3	3	3	3	3	3	3	3	3	3	3	3	3	3	3	3	3	3	3	3	3	3	3	3	3	3	3	3	3	3	3	3	3	3	1	3	2	3	3	3	3	3	3	3	3	3	3	3	3	3
3	1	1	1	1	1	1	1	1	1	1	1	1	1	1	1	1	1	1	1	1	1	1	1	1	1	1	1	1	1	1	1	1	1	1	1	1	1	1	1	1	1	1	1	1	1	1	1	1	1
3	3	3	3	3	3	3	3	3	3	3	3	3	3	3	3	3	3	3	3	3	3	3	3	3	3	3	3	3	3	3	3	3	3	1	3	2	3	3	3	3	3	3	3	3	3	3	3	3	3
1	1	1	1	3	3	1	3	1	1	1	3	1	1	1	1	1	1	3	1	1	1	1	3	3	1	1	3	1	3	1	2	1	1	3	3	2	1	1	1	1	1	1	1	1	3	1	1	3	1
1	3	3	3	3	3	3	3	3	3	3	3	3	3	3	3	3	3	3	3	3	3	3	3	3	3	3	3	3	3	3	3	3	3	3	3	3	3	3	3	3	3	3	3	3	3	3	3	3	3
2	3	3	3	3	3	3	3	3	3	3	3	3	3	3	3	3	3	3	3	3	3	3	3	3	3	3	3	3	3	3	3	3	3	3	3	3	3	3	3	3	3	3	3	3	3	3	3	3	3
NA	3	3	3	1	1	3	3	3	3	1	1	3	3	3	1	1	1	1	3	3	3	1	3	1	1	1	3	NA	3	3	2	3	1	3	1	2	1	3	3	3	1	3	3	3	3	3	1	3	1
1	1	1	1	1	1	1	1	1	1	1	1	1	1	1	1	1	1	1	1	1	1	1	1	1	1	1	1	1	1	1	1	1	1	1	1	1	1	1	1	1	1	1	1	1	1	1	1	1	1
1	1	2	1	1	1	1	1	3	3	1	1	1	3	3	1	1	1	1	3	1	1	1	1	1	1	1	1	1	1	3	1	1	1	1	1	1	1	1	3	1	1	1	1	1	1	1	1	1	1
3	3	3	3	3	3	3	3	3	3	3	3	3	3	3	3	3	3	3	3	3	3	3	3	3	3	3	3	3	3	3	3	3	3	3	3	3	3	3	3	3	3	3	3	3	3	3	3	3	3
3	3	2	3	3	3	3	1	1	1	1	3	3	1	1	1	3	3	3	1	1	3	1	1	3	3	3	1	3	1	1	1	3	3	3	3	3	3	3	1	1	1	3	3	3	3	3	1	3	3
3	3	1	3	1	1	1	1	1	1	1	1	3	1	1	1	1	3	1	1	1	3	1	1	1	1	1	1	3	1	1	1	3	1	3	1	2	3	3	1	1	1	3	1	3	3	3	1	1	1
3	3	3	3	3	3	3	3	3	3	3	3	3	3	3	3	3	3	3	3	3	3	3	3	3	3	3	3	3	3	3	3	3	3	3	3	3	3	3	3	3	3	3	3	3	3	3	3	3	3
3	3	1	3	1	1	1	1	1	1	1	1	3	1	1	1	3	3	1	1	1	3	1	1	1	3	3	1	3	1	1	1	3	3	3	1	2	3	3	1	1	1	3	1	3	3	3	1	1	3
1	1	3	1	3	3	3	3	3	3	3	3	1	3	3	3	1	1	3	3	3	1	3	3	3	1	1	3	1	3	3	3	1	1	1	3	1	1	1	3	3	3	1	3	1	1	1	3	3	1
1	1	3	1	1	1	3	3	3	3	3	1	1	3	3	3	1	1	1	3	3	1	3	3	1	1	1	3	1	3	3	3	1	1	1	1	2	1	1	3	3	3	1	3	1	1	1	3	1	1
1	1	3	1	1	1	3	3	3	3	3	1	1	3	3	3	1	1	1	3	3	1	3	3	1	1	1	3	NA	3	3	3	1	1	1	1	3	1	1	3	3	3	1	3	1	1	1	3	1	1
3	3	2	3	1	1	3	3	3	3	3	1	3	1	1	3	3	3	1	1	3	3	3	3	1	3	3	3	3	3	3	2	3	3	1	1	2	3	3	1	3	3	3	3	3	3	3	3	1	1
1	1	1	1	1	1	1	1	1	1	1	1	1	1	1	1	1	1	1	1	1	1	1	1	1	1	1	1	1	1	1	1	1	1	1	1	1	1	1	1	1	1	1	1	1	1	1	1	1	1
1	1	3	3	1	1	3	1	3	3	3	1	1	1	1	3	1	1	1	1	3	1	3	3	1	1	1	1	3	1	3	2	1	1	3	1	1	1	3	1	3	3	1	3	1	1	1	3	1	3
3	3	3	1	1	1	3	3	3	3	3	1	3	1	1	3	3	3	3	1	3	3	3	3	3	3	3	3	NA	3	3	2	3	3	1	3	3	3	3	1	3	3	3	3	1	3	3	3	3	3
3	1	3	3	1	1	3	1	1	1	3	3	1	1	3	3	1	1	1	1	1	1	3	3	1	1	1	1	3	1	1	3	1	1	1	1	1	1	3	3	3	1	1	3	3	3	1	3	1	1
3	1	3	3	1	1	3	1	1	1	3	3	1	1	3	3	1	1	1	1	1	1	3	3	1	1	1	1	NA	1	1	3	1	1	1	1	1	1	3	3	3	1	1	3	3	3	1	3	1	1
1	3	2	3	3	3	3	3	3	3	1	1	3	3	3	3	3	3	3	3	3	3	1	1	3	3	3	3	3	3	3	2	3	3	3	3	3	3	3	3	1	3	3	3	3	3	3	1	3	3
3	3	2	3	3	3	3	3	3	3	1	1	3	3	3	1	3	3	3	3	3	3	1	3	3	3	3	3	3	3	3	3	3	3	3	3	3	3	3	3	NA	3	3	3	3	3	3	1	3	3
1	3	3	3	3	3	3	3	3	3	3	3	3	3	3	3	1	3	1	3	1	3	3	3	1	3	3	3	3	3	3	3	3	3	3	3	3	3	3	3	3	3	3	3	3	3	3	3	3	1
3	3	3	3	3	3	3	3	3	3	1	1	3	3	3	3	3	3	3	3	3	3	1	3	3	3	3	3	3	3	3	3	3	3	3	3	3	3	3	3	1	3	3	3	3	3	3	1	3	3
1	1	1	3	NA	1	1	1	NA	1	3	1	1	1	1	1	1	1	1	1	1	1	1	1	1	1	1	1	1	1	1	3	1	1	1	3	1	1	1	1	3	1	1	1	1	3	3	1	3	1
3	3	1	3	3	3	3	3	3	3	3	3	1	1	3	3	3	3	1	1	1	3	3	3	1	3	3	1	NA	3	3	3	3	3	3	3	1	3	3	3	3	3	3	3	3	3	3	3	3	3
3	3	1	3	3	3	3	3	3	3	1	3	1	1	1	1	3	1	1	1	1	1	3	3	1	1	1	1	1	3	3	3	3	1	3	3	1	3	3	3	3	3	1	3	3	3	3	3	1	3
1	1	3	1	1	1	1	1	1	1	1	1	1	3	1	1	1	1	3	3	1	1	3	1	3	1	1	1	1	1	1	1	1	1	1	1	1	1	1	1	1	1	1	1	1	1	1	1	1	1
3	1	2	1	1	1	1	3	1	1	1	1	3	3	1	1	1	1	3	3	1	1	3	1	3	1	1	1	1	3	1	1	1	1	3	1	2	1	1	3	1	1	1	1	3	1	1	1	1	1
3	3	2	1	1	1	1	3	1	1	3	3	3	3	3	1	1	1	3	3	3	3	3	1	3	3	3	3	3	3	1	1	3	3	3	3	2	3	3	3	1	1	1	1	3	3	1	1	3	1
3	3	2	1	1	1	1	3	1	1	3	3	3	3	3	1	1	1	3	3	3	3	3	1	3	3	3	3	3	3	1	1	3	3	3	3	2	3	3	3	1	1	1	1	3	3	1	3	3	1
1	3	1	1	1	1	1	1	1	1	2	3	1	1	3	1	1	1	1	1	2	2	1	1	1	2	2	2	2	1	1	1	1	3	1	2	1	2	2	1	1	1	1	1	1	2	1	1	2	1
1	1	2	3	3	3	3	1	3	3	1	1	1	1	1	3	3	3	1	1	1	1	1	3	1	1	1	1	1	1	3	3	1	1	1	1	1	1	1	1	3	3	3	3	1	1	3	1	1	3
1	1	2	3	3	3	3	1	3	3	1	1	1	1	1	3	3	3	1	1	1	1	1	3	1	1	1	1	1	1	3	3	1	1	1	1	1	1	1	1	3	3	3	3	1	1	3	1	1	3
3	1	2	3	3	3	3	3	3	3	1	3	3	3	3	3	3	3	3	3	3	3	3	3	3	3	3	1	NA	3	3	3	3	3	1	1	2	1	1	1	3	3	3	3	1	1	3	3	3	3
3	3	2	1	1	1	1	3	3	3	3	3	3	3	3	3	3	3	3	3	3	3	3	1	3	3	3	3	1	3	3	3	1	3	3	3	1	3	3	3	3	3	3	1	3	3	3	1	3	3
1	1	1	1	1	1	1	1	3	3	1	1	1	1	1	3	3	3	1	1	1	1	1	1	1	1	1	1	1	1	3	3	1	1	1	1	1	1	1	1	3	3	3	1	1	1	3	1	1	1
1	1	1	1	1	1	1	1	2	3	NA	2	1	1	NA	2	3	2	1	1	2	2	1	1	1	2	2	1	1	1	2	2	1	2	1	1	1	1	1	1	2	2	2	1	1	1	2	1	3	1
1	1	2	1	1	1	3	1	1	1	1	1	1	1	1	1	1	1	1	1	1	1	1	3	1	1	1	1	NA	1	1	1	1	1	1	1	1	1	1	1	1	1	1	3	1	1	1	1	1	1
3	3	3	3	3	3	3	3	3	3	3	3	3	3	3	1	1	1	3	3	3	3	3	3	3	3	3	3	3	3	3	2	3	3	3	3	3	3	3	3	1	3	1	3	3	3	3	3	3	3
3	3	2	3	3	3	1	3	3	3	1	3	3	3	3	3	3	3	3	3	3	3	3	1	3	3	3	3	NA	3	3	3	3	3	3	3	3	3	3	3	3	3	3	1	3	3	3	3	3	3
1	1	2	1	1	1	3	1	1	1	3	1	1	1	1	1	1	1	1	1	1	1	1	3	1	1	1	1	NA	1	1	1	1	1	1	1	1	1	1	1	1	1	1	3	1	1	1	1	1	1
1	1	2	1	1	1	3	1	1	1	3	1	1	1	1	1	1	1	1	1	1	1	1	3	1	1	1	1	3	1	1	1	1	1	1	1	1	1	1	1	1	1	1	3	1	1	1	1	1	1
1	1	2	1	1	1	3	1	1	1	3	1	1	1	1	1	1	1	1	1	1	1	1	3	1	1	1	1	3	1	1	1	1	1	1	1	1	1	1	1	1	1	1	3	1	1	1	1	1	1
1	1	1	1	1	1	1	1	1	1	3	1	1	1	1	1	1	1	1	1	1	1	1	1	1	1	1	1	NA	1	1	1	1	1	1	1	1	1	1	1	1	1	1	1	1	1	1	1	1	1
3	3	2	3	3	3	1	3	3	3	3	3	3	3	3	3	3	3	3	3	3	3	3	1	3	3	3	3	3	3	3	3	3	3	3	3	3	3	3	3	3	3	3	1	3	3	3	3	3	3
1	3	3	3	3	3	3	1	3	3	3	3	3	3	3	3	3	3	3	3	3	3	1	3	3	3	3	3	NA	1	3	3	3	3	3	1	3	3	3	3	3	3	3	3	3	3	3	3	3	3
3	3	3	1	1	1	3	3	3	3	3	3	3	3	3	1	3	1	3	3	3	3	3	3	3	3	3	3	2	3	3	2	3	3	3	3	3	3	3	3	1	3	1	3	3	3	3	1	3	3
3	3	2	1	1	1	1	3	3	3	3	3	3	3	3	1	3	1	3	3	3	3	3	1	3	3	3	3	1	3	3	2	3	3	3	3	2	3	3	3	1	3	1	1	3	3	3	1	3	3
3	3	2	3	3	3	3	3	3	3	3	3	3	3	3	3	3	3	3	3	3	3	3	3	3	3	3	3	2	3	3	3	3	3	3	3	2	3	3	3	3	3	3	3	3	3	3	3	3	3
3	3	1	3	3	3	1	3	3	3	3	3	3	3	3	3	3	3	3	3	3	3	3	1	3	3	3	3	NA	3	3	3	3	3	3	3	2	3	3	3	3	3	3	1	3	3	3	3	3	3
1	1	1	3	3	3	1	1	1	1	1	1	1	1	1	3	1	3	1	1	1	1	1	1	1	1	1	1	1	1	1	2	1	1	1	1	1	1	1	1	3	1	3	1	1	1	1	3	1	1
3	3	3	3	3	3	3	3	3	3	3	3	3	3	3	3	3	3	3	3	3	3	3	3	3	3	3	3	3	3	3	3	3	3	3	3	3	3	3	3	3	3	3	3	3	3	3	3	3	3
3	3	3	3	3	3	3	3	3	3	1	3	3	3	3	3	3	3	3	3	3	3	3	3	3	3	3	3	3	3	3	3	3	3	3	3	3	3	3	3	3	3	3	3	3	3	3	3	3	3
1	1	2	1	1	1	3	1	1	1	3	1	1	1	1	3	1	3	1	1	1	1	1	1	1	1	1	1	1	1	1	2	1	1	1	1	1	1	1	1	1	1	3	3	1	1	1	1	1	1
3	3	2	3	3	3	1	3	3	3	1	3	3	3	3	1	3	1	3	3	3	3	3	3	3	3	3	3	3	3	3	2	3	3	3	3	3	3	3	3	3	3	1	1	3	3	3	3	3	3
1	1	1	1	1	1	1	1	1	1	3	1	1	1	1	1	1	1	1	1	1	1	1	1	1	1	1	1	1	1	1	1	1	1	1	1	1	1	1	1	1	1	1	1	1	1	1	1	1	1
3	3	2	3	3	3	1	3	3	3	3	3	3	3	3	1	3	1	3	3	3	3	3	3	3	3	3	3	3	3	3	2	3	3	3	3	3	3	3	3	3	3	1	1	3	3	3	3	3	3
3	1	2	1	1	1	3	1	1	1	1	3	1	1	1	1	1	1	1	1	1	1	1	1	1	1	1	1	NA	1	1	1	1	1	1	1	2	1	1	1	3	1	1	3	1	1	1	1	1	1
1	1	2	1	1	1	3	1	1	1	3	1	1	1	1	3	1	3	1	1	1	1	1	1	1	1	1	1	1	1	1	1	1	1	1	1	1	1	1	1	3	1	3	3	1	1	1	3	1	1
3	3	2	1	1	1	1	1	1	1	1	3	3	1	1	1	1	1	1	1	1	1	1	1	1	1	1	1	3	1	1	1	3	1	1	1	1	1	1	1	1	1	1	1	3	1	1	1	1	1
1	3	3	3	3	3	3	3	3	3	3	3	3	3	3	3	3	3	3	3	3	3	3	3	3	3	3	3	1	3	3	3	3	3	3	3	3	3	3	3	3	3	3	3	3	3	3	3	3	3
3	1	1	3	1	1	3	1	1	1	1	3	1	1	3	3	1	3	1	1	3	1	1	1	1	1	1	1	3	1	1	2	NA	1	1	3	1	3	3	1	3	1	3	3	1	1	1	1	1	1
1	3	3	1	3	3	3	1	3	3	1	3	3	3	3	3	3	3	3	3	3	3	1	3	3	3	3	3	NA	1	3	2	3	3	3	3	3	3	3	3	3	3	3	3	3	1	3	3	3	1
3	1	1	1	1	1	3	3	1	1	1	3	1	1	1	1	1	1	1	1	1	1	3	1	1	1	1	1	2	3	1	1	3	1	1	1	2	1	1	1	1	1	1	3	1	3	1	3	1	1
1	NA	2	3	3	3	3	1	3	3	3	1	1	3	3	3	3	3	3	3	3	3	1	3	3	3	3	3	NA	1	3	3	3	3	3	3	2	3	3	3	3	3	3	3	1	1	3	3	3	3
3	3	2	1	1	1	1	3	1	1	1	3	3	1	1	1	1	1	1	1	1	1	3	1	1	1	1	1	3	3	1	1	1	1	1	1	2	1	1	1	1	1	1	1	3	3	1	1	1	1
1	1	2	3	3	3	3	1	3	3	3	3	1	3	3	3	3	3	3	3	3	3	1	3	3	3	3	3	NA	1	3	3	3	3	3	3	2	3	3	3	3	3	3	3	1	1	3	3	3	3
1	1	2	3	1	1	3	1	3	3	3	1	1	3	1	1	3	1	3	3	3	3	1	3	3	3	3	1	1	1	3	3	3	3	3	3	1	3	3	3	3	3	1	3	1	1	3	3	3	3
1	3	2	1	1	1	1	1	3	3	1	1	1	3	3	1	3	1	3	3	1	3	1	1	3	3	3	1	1	1	3	2	1	3	3	3	1	3	3	3	1	3	1	1	3	1	1	3	3	3
1	3	3	3	3	3	3	3	1	1	3	1	3	2	1	2	2	2	1	1	3	2	3	3	1	2	3	3	2	3	1	2	3	2	2	1	1	1	3	1	3	3	1	3	3	1	1	3	1	1
3	1	2	1	3	3	3	3	1	1	3	1	3	1	1	NA	1	3	3	1	3	1	3	3	3	1	3	3	3	3	1	2	3	1	1	1	3	1	3	1	3	3	1	3	1	3	NA	3	1	1
1	3	2	1	1	1	1	1	1	1	1	1	1	1	1	1	1	1	1	1	1	1	1	1	1	1	1	1	1	1	1	2	1	1	1	1	1	1	1	1	1	1	1	1	3	1	1	1	1	1
3	3	2	3	1	1	1	1	3	3	1	3	1	3	3	1	3	1	1	3	1	3	1	1	1	3	1	3	1	1	3	2	1	3	3	3	3	3	1	3	1	1	1	1	3	1	1	1	3	1
1	3	3	1	3	3	3	3	1	1	3	1	3	1	1	3	1	3	3	1	3	1	3	3	3	1	3	1	3	3	1	3	3	1	1	1	1	1	3	1	3	3	3	3	3	3	3	3	1	3
3	3	2	3	1	1	1	1	3	3	1	3	1	3	3	1	3	1	1	3	1	3	1	1	1	3	1	3	1	1	3	2	1	3	3	3	3	3	1	3	1	1	1	1	3	1	1	1	3	1
1	1	2	1	2	2	2	2	1	1	2	1	2	1	1	2	1	2	2	1	2	1	2	2	2	1	2	1	2	2	1	2	2	1	1	1	1	1	2	1	2	2	2	2	1	2	2	2	1	2
3	3	2	3	1	1	1	1	3	3	1	3	1	3	3	1	3	1	1	3	1	3	1	1	1	3	1	3	1	1	3	2	1	3	3	3	3	3	1	3	1	1	1	1	3	1	1	1	3	1
1	3	3	1	3	3	3	3	1	1	3	1	3	1	1	3	1	3	3	1	3	1	3	3	3	1	3	1	3	3	1	3	3	1	1	1	1	1	3	1	3	3	3	3	3	3	3	3	1	3
3	3	3	2	3	3	3	2	3	3	3	3	3	3	3	3	3	3	2	3	3	3	3	3	2	3	2	3	NA	2	3	3	3	3	3	3	3	3	3	3	3	2	2	3	3	3	3	2	3	3
1	3	3	3	3	3	3	3	1	1	3	1	3	1	1	3	1	3	3	1	3	1	3	3	3	1	3	1	3	3	1	3	3	1	1	1	1	1	3	1	3	3	3	3	3	3	3	3	1	3
1	3	3	3	3	3	3	3	3	3	3	3	3	3	3	3	3	3	3	3	3	3	3	3	3	3	3	3	3	3	3	3	3	3	3	3	3	3	3	3	3	3	3	3	3	3	3	3	3	3
3	1	1	1	1	1	1	1	3	3	1	3	1	3	3	1	3	1	1	3	1	3	1	1	1	3	1	3	1	1	3	2	1	3	3	3	3	3	1	3	1	1	1	1	1	1	1	1	3	1
1	1	1	3	1	1	1	3	1	1	1	1	1	1	1	1	1	1	3	1	1	1	1	1	3	1	3	1	NA	3	1	1	1	1	1	1	1	1	1	1	1	3	3	1	1	1	1	3	1	1
3	3	3	1	3	3	3	1	3	3	3	3	3	3	3	3	3	3	1	3	3	3	3	3	1	3	1	3	3	1	3	2	3	3	3	3	3	3	3	3	3	1	3	3	3	3	3	1	3	3
3	3	3	3	3	3	3	3	1	1	3	1	3	1	1	3	3	3	3	1	3	3	1	1	3	3	3	3	1	3	1	1	3	3	1	1	2	3	3	3	1	3	3	3	3	1	3	3	1	3
1	3	2	3	3	3	3	1	1	1	1	1	3	1	1	3	3	1	1	1	3	3	1	1	1	3	1	3	1	1	1	3	3	3	1	1	2	3	3	3	1	1	3	3	3	1	3	3	1	3
1	1	1	1	1	1	1	1	1	1	1	1	1	1	1	1	1	3	1	1	1	1	1	1	1	1	1	1	1	1	1	1	1	1	1	1	2	1	1	1	1	1	1	1	1	1	1	1	1	1
1	1	1	1	1	1	1	1	1	1	1	1	1	1	1	1	1	3	1	1	1	1	1	1	1	1	1	1	1	1	1	1	1	1	1	1	2	1	1	1	1	1	1	1	1	1	1	1	1	1
1	3	3	1	1	1	1	3	1	1	3	3	3	1	1	3	3	1	3	1	3	3	1	1	3	3	3	3	1	3	1	1	1	3	1	1	1	3	3	1	NA	3	3	1	3	1	1	3	1	3
1	1	1	1	1	1	1	1	1	1	1	1	1	1	1	3	3	1	1	1	1	3	1	1	1	3	1	1	1	1	1	1	1	3	1	1	3	3	3	1	1	1	1	1	1	1	1	3	1	3
1	1	1	1	1	1	1	1	1	1	1	1	1	1	1	3	3	1	1	1	1	3	1	NA	1	3	1	1	NA	1	1	1	1	3	NA	1	2	3	3	NA	1	1	1	1	1	1	1	3	1	3
3	1	1	3	1	1	3	1	1	1	3	3	1	3	1	3	1	1	1	3	1	1	1	1	1	1	3	3	1	1	1	2	1	1	1	1	2	3	1	1	1	3	1	3	1	1	1	1	1	1
1	3	3	1	3	3	1	3	3	3	1	1	3	1	3	1	3	3	3	1	3	3	3	3	3	3	1	1	3	3	3	2	3	3	3	3	2	1	3	3	3	1	3	1	3	3	3	3	3	3
1	NA	3	1	NA	NA	1	3	3	3	1	1	NA	1	3	1	3	3	3	1	3	3	3	3	3	3	1	1	3	3	3	2	NA	3	3	3	2	1	3	3	NA	1	3	1	NA	3	NA	3	3	3
1	1	2	3	1	1	3	3	1	1	3	3	1	3	3	3	3	1	3	3	1	3	1	1	3	3	1	3	NA	3	1	2	3	3	1	1	3	1	3	1	1	1	1	3	1	1	1	3	1	3
2	3	2	3	3	3	3	2	3	3	3	3	3	3	2	2	2	3	2	3	3	3	3	3	2	3	1	3	2	2	3	1	1	3	1	3	3	3	2	3	3	1	1	3	3	3	3	2	3	2
3	3	3	3	3	3	3	3	1	1	3	3	1	3	3	3	3	3	3	3	1	3	3	3	3	3	3	3	3	3	1	3	3	3	3	3	3	3	3	3	3	3	3	3	3	3	3	1	1	3
1	3	3	3	3	3	3	1	3	3	3	3	3	3	1	1	1	3	1	3	3	3	3	3	1	3	3	3	NA	1	3	2	3	3	1	1	3	1	1	3	3	3	1	3	3	3	3	3	3	1
3	1	2	3	3	3	3	3	3	3	3	3	1	3	3	3	3	NA	3	3	3	3	1	NA	3	3	3	3	3	3	3	2	1	3	3	3	3	3	3	NA	NA	3	3	3	1	NA	3	3	3	3
NA	1	2	3	3	3	3	3	3	3	NA	3	1	3	3	NA	NA	3	3	3	NA	3	1	3	3	3	3	3	3	3	3	2	1	3	3	3	3	3	3	3	NA	3	3	3	1	3	NA	3	3	3
1	3	2	3	1	1	3	1	1	1	3	3	3	3	1	1	1	3	1	3	1	1	3	3	1	1	1	3	NA	1	1	2	3	1	1	1	2	1	1	3	3	1	1	3	3	3	1	1	1	1
1	3	2	3	1	1	3	1	1	1	3	3	3	3	1	1	1	3	1	3	1	1	3	3	1	1	3	3	NA	1	1	2	3	1	1	1	2	1	1	3	3	3	1	3	3	3	1	1	1	1
3	3	3	3	3	3	2	3	3	3	3	2	3	2	3	3	3	3	3	2	3	3	3	3	3	3	3	2	3	3	3	3	3	3	3	3	3	3	3	3	3	3	3	2	3	3	3	3	3	3
1	1	1	1	1	1	2	1	1	1	1	2	1	2	1	1	1	1	1	2	1	1	1	1	1	1	1	2	1	1	1	1	1	1	1	1	1	1	1	1	1	1	1	2	1	1	1	1	1	1
3	1	2	1	1	1	3	3	1	1	1	3	1	3	1	1	3	3	3	3	1	3	3	3	3	3	1	3	NA	3	1	3	3	3	3	3	3	3	3	3	3	1	3	3	1	3	1	1	1	3
3	1	1	1	1	1	1	3	1	1	1	1	1	1	1	1	3	1	3	1	1	3	3	1	3	3	1	1	NA	3	1	1	1	3	1	3	2	3	3	1	1	1	1	1	1	1	1	1	1	3
3	3	3	1	1	1	3	3	1	1	1	3	1	3	3	3	3	1	3	3	3	3	1	1	3	3	3	3	3	3	1	1	3	3	1	1	2	3	3	1	1	3	1	3	1	1	1	3	1	3
1	1	1	3	3	3	1	1	3	3	3	1	3	1	1	1	1	3	1	1	1	1	3	3	1	1	1	1	1	1	3	3	1	1	3	3	2	1	1	3	3	1	3	1	3	3	3	1	3	1
3	3	3	3	3	3	3	3	3	3	3	3	3	3	3	3	3	3	3	3	3	3	3	2	3	3	3	3	3	3	3	3	3	3	3	3	3	3	3	2	2	3	3	3	3	3	3	3	3	3
3	3	3	1	1	1	3	3	1	1	1	3	1	3	3	3	3	1	3	3	3	3	1	NA	3	3	3	3	3	3	1	1	3	3	1	1	2	3	3	NA	1	3	1	3	1	1	1	3	1	3
1	1	1	1	1	1	1	1	1	1	1	1	1	1	1	1	1	1	1	1	1	1	1	3	1	1	1	1	1	1	1	1	1	1	1	1	1	1	1	3	3	1	1	1	1	1	1	1	1	1
1	1	1	1	1	1	1	1	1	1	1	1	1	1	1	1	1	1	1	1	1	1	1	3	1	1	1	1	1	1	1	1	1	1	1	1	1	1	1	3	3	1	1	1	1	1	1	1	1	1
3	3	3	3	3	3	3	3	3	3	3	3	3	3	3	3	3	3	3	3	3	3	3	1	3	3	3	3	3	3	3	3	3	3	3	3	3	3	3	1	1	3	3	3	3	3	3	3	3	3
3	3	3	3	3	3	3	3	3	3	3	3	3	3	3	3	3	3	3	3	3	3	3	1	3	3	3	3	3	3	3	3	3	3	3	3	3	3	3	1	1	3	3	3	3	3	3	3	3	3
3	3	3	3	3	1	3	3	3	3	3	3	3	3	3	3	3	3	3	3	3	3	3	1	3	3	3	3	3	3	3	3	3	3	3	3	2	3	3	1	1	3	3	3	3	3	3	3	3	3
1	1	1	1	1	1	1	1	1	1	1	1	1	1	1	1	1	1	1	1	1	1	3	3	1	1	1	1	1	1	1	1	1	1	1	1	1	1	1	3	3	1	1	1	1	1	3	1	1	1
1	1	1	3	3	3	3	1	3	3	3	3	3	3	1	1	1	3	1	3	1	3	3	3	1	3	1	3	NA	1	3	3	1	3	3	3	3	1	1	3	3	1	3	3	3	3	3	1	3	1
1	1	1	3	3	3	3	1	3	3	3	3	3	3	1	1	1	3	1	3	1	3	3	3	1	3	1	3	2	1	3	3	1	3	3	3	3	1	1	3	3	1	3	3	3	3	3	1	3	1
3	3	3	3	3	3	2	3	2	2	3	2	2	2	3	3	3	3	3	2	3	2	3	3	3	2	3	2	3	3	2	3	3	2	3	3	3	3	3	3	3	3	3	2	2	2	3	3	3	3
3	3	3	3	3	3	1	3	1	1	3	1	1	NA	3	3	3	3	3	1	3	1	3	3	3	1	3	1	3	3	1	3	3	1	3	3	3	3	3	3	3	3	3	1	1	1	3	3	3	3
1	1	1	1	1	1	1	1	1	1	1	1	1	1	1	1	1	3	1	1	1	1	1	1	1	1	1	1	1	1	1	1	1	1	1	1	1	1	1	1	1	1	3	1	1	1	1	1	1	1
1	1	1	1	1	1	1	1	1	1	1	1	3	1	1	1	1	3	1	1	1	1	1	1	1	1	1	1	1	1	1	1	1	1	1	1	1	1	1	1	1	1	3	1	1	3	3	1	1	1
3	1	3	1	1	3	3	1	1	1	1	3	1	3	3	3	1	3	3	3	3	1	1	1	3	1	1	1	NA	1	1	2	3	1	1	1	3	3	3	1	NA	1	3	3	3	1	1	1	1	3
3	3	3	1	1	1	1	3	1	1	1	1	1	1	1	1	3	1	1	1	3	3	3	1	1	3	3	1	1	3	1	2	1	3	1	1	2	1	3	1	1	3	1	1	3	1	3	1	3	1
1	1	1	3	3	1	3	3	1	1	3	3	1	1	3	1	1	1	1	1	1	3	1	1	1	3	1	3	1	3	1	2	3	3	1	3	1	3	1	1	1	1	1	3	1	1	1	3	3	3
3	3	3	3	3	1	3	1	1	1	3	3	1	1	3	1	3	1	1	1	3	1	3	1	1	1	3	3	1	1	1	1	3	1	1	3	2	3	3	1	1	3	1	3	3	1	3	3	1	3
1	1	1	1	1	1	1	1	3	3	1	1	3	1	1	3	1	3	3	1	1	1	1	3	3	1	1	1	3	1	3	2	1	1	3	1	2	1	1	3	3	1	3	1	1	3	1	1	1	1
1	1	1	1	1	3	1	3	3	3	1	1	3	3	1	3	1	3	3	3	1	3	1	3	3	3	1	1	3	3	3	3	1	3	3	1	2	1	1	3	3	1	3	1	1	3	1	1	3	1
3	3	1	3	3	1	3	3	3	3	3	1	3	1	1	3	3	1	3	1	1	3	1	1	3	3	3	3	3	3	3	2	3	3	1	3	3	3	1	1	1	3	1	3	1	3	1	1	3	3
1	1	NA	1	1	1	1	1	1	1	1	NA	1	1	NA	1	1	3	1	1	1	1	1	3	1	1	1	1	1	1	1	1	1	1	1	1	1	1	1	3	3	1	3	1	1	1	3	1	1	1
3	3	3	3	3	3	3	3	3	3	3	3	3	3	3	3	3	3	3	3	3	3	3	3	3	3	3	3	3	3	3	2	3	3	1	3	3	3	3	3	3	3	3	3	3	3	3	3	3	3
1	1	3	1	1	1	1	1	1	1	1	3	1	1	3	1	1	3	1	1	1	1	1	3	1	1	1	1	1	1	1	2	1	1	3	1	1	1	1	3	3	1	3	1	1	1	3	1	1	1
2	3	1	1	1	2	1	2	3	3	1	1	1	2	1	1	2	1	1	2	1	2	1	3	1	2	3	1	1	2	3	2	1	2	1	1	1	1	1	3	NA	3	1	1	1	1	2	1	2	1
1	3	3	3	3	1	3	3	3	3	3	3	1	3	3	1	3	1	3	3	3	3	3	3	3	3	3	3	1	3	3	3	3	3	3	3	3	3	3	3	NA	3	1	3	3	3	3	3	3	3
3	1	3	3	3	3	3	3	3	3	3	3	3	3	3	3	1	3	3	3	3	3	3	1	3	1	1	3	3	3	3	2	3	3	3	3	2	3	3	1	1	1	3	3	3	3	3	3	1	3
1	2	1	1	1	1	1	1	1	1	1	1	1	1	1	1	2	1	1	1	1	1	1	2	1	2	2	1	1	1	1	2	1	1	1	1	2	1	1	2	2	2	1	1	1	1	1	1	2	1
3	3	3	3	3	3	3	3	3	3	3	3	3	3	3	3	3	3	1	3	3	3	1	3	1	3	3	3	3	3	3	2	3	3	3	3	2	3	3	3	3	3	3	3	3	3	1	3	3	3
1	3	3	3	3	1	3	3	3	3	3	3	1	3	3	1	3	1	1	3	3	3	1	3	1	3	3	3	1	3	3	2	3	3	3	3	2	3	3	3	3	3	1	3	3	3	1	3	3	3
3	3	3	3	3	3	3	3	3	3	3	3	3	3	3	3	3	3	1	3	3	3	1	3	1	3	3	3	3	3	3	2	3	3	3	3	2	3	3	3	3	3	3	3	3	3	1	3	3	3
1	3	3	3	3	1	3	3	3	3	3	3	1	3	3	1	3	1	1	3	3	3	1	3	1	3	3	3	1	3	3	2	3	3	3	3	2	3	3	3	NA	3	1	3	3	3	1	3	3	3
1	3	3	3	3	3	3	3	3	3	3	3	1	3	3	1	3	1	3	3	3	3	3	3	3	3	3	3	NA	3	3	3	3	3	3	3	3	3	3	3	3	3	3	3	3	3	3	3	3	3
3	1	1	3	3	1	1	3	1	1	1	1	3	1	1	3	1	3	1	1	1	1	1	1	1	1	1	1	3	3	1	1	1	1	1	1	1	1	1	1	NA	1	1	1	1	1	1	3	1	1
3	3	2	1	1	3	1	1	3	3	3	1	3	1	3	3	3	3	3	1	3	3	3	3	3	NA	3	3	3	1	3	3	3	3	NA	3	2	1	3	3	3	NA	1	1	3	3	1	1	3	3
1	1	1	3	3	3	1	3	1	1	1	1	1	3	1	1	1	1	1	3	1	1	1	1	1	1	1	1	1	3	1	1	3	1	1	3	1	1	1	1	1	1	3	1	1	1	1	3	1	3
1	1	2	3	3	3	1	3	1	1	1	1	1	3	1	1	1	1	1	3	1	1	1	1	1	1	1	1	1	3	1	1	3	1	1	3	1	1	1	1	1	1	3	1	1	1	3	3	1	3
1	1	1	1	1	1	1	1	1	1	1	1	1	1	1	1	1	1	1	1	1	1	1	1	1	1	1	1	1	1	1	1	1	1	1	1	1	1	1	1	1	1	1	1	1	1	1	1	1	1
3	3	3	3	3	1	3	1	3	3	3	3	3	1	3	NA	3	1	1	1	3	3	3	3	1	3	3	3	NA	1	3	1	1	3	3	1	3	3	3	3	NA	3	1	3	3	3	3	1	1	3
1	1	1	3	3	1	1	1	3	3	3	1	3	3	1	NA	1	1	1	3	3	3	1	1	1	1	1	1	NA	1	3	1	1	3	1	1	2	1	3	1	1	1	1	1	3	1	1	1	1	1
1	1	2	3	3	1	1	1	3	3	3	1	3	3	1	1	1	1	1	3	3	3	1	1	1	1	1	1	NA	1	3	1	1	3	1	1	2	1	3	1	1	1	1	1	3	1	1	1	1	1
3	1	2	3	3	3	3	3	1	1	1	3	1	3	1	3	1	3	3	3	1	3	1	1	3	1	1	1	3	3	1	2	3	3	1	3	1	3	1	1	NA	1	1	3	1	1	1	3	3	3
3	1	2	3	3	3	3	3	1	1	1	3	1	3	1	3	1	3	3	3	1	3	1	1	3	1	1	1	3	3	1	2	3	3	1	3	1	3	1	1	1	1	1	3	1	1	1	3	3	1
1	3	1	3	3	3	1	3	1	1	1	3	1	3	3	1	3	1	1	3	3	3	3	3	1	3	3	3	3	3	1	2	3	3	3	1	3	1	1	3	3	3	1	1	1	3	1	1	3	3
1	1	1	2	2	2	1	2	1	1	1	2	1	1	1	1	1	1	1	1	1	2	1	1	1	1	1	1	1	2	1	1	1	2	1	1	2	2	1	1	1	1	1	1	1	1	1	1	2	1
1	1	1	1	1	1	1	3	1	1	1	1	1	1	1	1	1	1	1	1	1	1	1	1	1	1	1	3	1	3	1	1	1	1	1	1	1	1	1	1	1	1	1	1	1	1	1	1	3	1
3	3	3	1	1	1	3	3	3	3	3	1	3	1	3	3	3	3	3	1	3	1	1	3	3	3	3	3	3	3	3	3	3	1	1	1	3	1	3	3	3	3	3	3	3	3	3	3	3	3
1	1	1	1	1	1	3	1	3	3	3	1	3	1	1	1	1	1	1	1	1	1	1	1	1	1	1	3	3	1	3	2	3	1	1	1	1	1	1	1	1	1	1	3	3	1	1	1	1	1
3	3	3	1	1	1	3	3	3	3	3	1	3	1	3	3	3	3	3	1	3	1	1	3	3	3	3	3	3	3	3	3	3	1	1	1	3	1	3	3	3	3	3	3	3	3	3	3	3	3
1	1	1	3	3	3	1	1	1	1	1	3	1	3	1	1	1	1	1	3	1	3	3	1	1	1	1	1	1	1	1	1	1	3	3	3	1	3	1	1	1	1	1	1	1	1	1	1	1	1
3	1	3	3	3	3	3	1	3	3	3	3	3	3	3	3	1	3	3	3	1	3	3	1	3	1	1	3	3	1	3	3	3	3	3	3	1	3	1	1	1	1	3	3	3	1	3	3	3	1
3	1	3	3	3	3	3	1	3	3	3	3	3	3	3	3	1	3	1	3	1	3	3	1	1	1	1	3	NA	1	3	3	3	3	3	3	1	3	1	1	1	1	3	3	3	1	3	3	3	1
1	1	1	3	3	3	1	1	1	1	1	3	1	3	1	1	1	1	3	3	1	3	3	1	3	1	1	1	NA	1	1	1	3	3	3	3	1	3	1	1	1	1	1	1	1	1	1	1	3	1
3	1	3	1	1	1	1	1	1	1	1	1	1	3	3	3	1	3	3	3	1	1	3	1	3	1	1	1	1	1	1	2	3	1	1	3	1	1	1	1	1	1	3	1	1	1	3	3	1	1
3	3	3	1	1	1	3	3	3	3	3	1	3	1	3	3	3	3	3	1	3	1	1	3	3	3	3	3	3	3	3	3	1	1	1	3	3	1	3	3	3	3	3	3	3	3	3	3	3	3
3	1	3	1	1	1	3	1	3	3	3	1	3	1	1	3	1	3	1	1	1	1	1	1	1	1	1	1	3	1	3	2	3	1	1	1	1	1	1	1	3	1	3	3	3	1	1	3	1	3
3	1	3	1	1	1	3	1	3	3	3	1	1	1	1	3	1	3	1	1	1	1	1	1	1	1	1	1	3	1	3	2	3	1	1	1	1	1	1	1	1	1	3	3	3	1	1	3	1	3
3	1	3	3	3	3	3	1	3	3	3	3	3	3	3	3	1	3	3	3	1	NA	3	3	3	1	1	3	3	1	3	2	3	NA	3	3	3	3	1	1	3	1	3	3	3	3	1	3	3	3
3	1	3	1	1	1	3	3	3	3	3	1	1	1	1	3	1	3	1	1	1	1	3	1	1	1	1	1	NA	3	3	3	3	NA	1	3	2	1	1	1	NA	1	3	3	3	1	1	3	1	3
1	1	1	3	3	3	1	1	1	1	1	3	3	3	3	1	3	1	3	3	3	3	1	3	3	1	1	3	NA	1	1	1	1	3	3	1	2	3	1	3	3	1	1	1	1	3	1	1	3	1
3	1	3	1	1	1	3	1	3	3	3	1	1	1	1	3	1	3	1	1	1	1	3	1	1	1	1	1	NA	1	3	2	3	1	1	1	1	1	1	1	1	1	3	3	3	1	1	3	1	3
1	1	1	1	1	1	1	1	1	1	1	1	3	1	1	1	1	1	1	1	1	3	1	1	1	1	1	3	NA	1	1	1	1	3	1	1	1	1	1	1	1	1	1	1	1	3	1	1	1	1
1	1	1	1	1	1	1	1	1	1	1	1	3	1	1	1	1	1	1	1	1	1	1	1	1	1	1	1	NA	1	1	1	1	1	1	1	1	1	1	1	1	1	1	1	1	1	1	1	1	1
3	3	3	3	3	3	3	3	3	3	3	3	1	3	3	3	3	3	3	3	3	3	3	3	3	3	3	3	NA	3	3	3	3	3	3	3	3	3	3	3	3	3	3	3	3	3	3	3	3	3
3	3	3	1	1	3	3	3	3	3	3	1	3	1	3	3	3	3	3	1	3	3	1	1	3	3	3	1	NA	3	3	3	3	3	1	3	3	1	3	3	3	3	3	3	3	1	3	3	1	3
3	1	3	3	3	3	3	3	3	3	3	3	3	3	3	3	3	3	3	3	3	3	3	3	3	1	1	3	3	3	3	3	3	3	3	3	3	3	1	3	3	1	3	3	3	3	1	3	3	3
1	1	2	3	3	1	1	1	1	1	1	3	3	3	1	1	1	1	1	3	1	1	3	3	1	1	1	3	NA	1	1	1	1	1	3	1	1	3	1	1	1	1	1	1	1	3	1	1	3	1
1	3	3	1	1	3	3	3	1	1	1	1	3	3	3	3	1	3	NA	3	1	1	1	1	3	3	3	1	1	3	1	2	1	1	3	3	NA	1	1	3	3	3	1	3	1	3	3	3	1	1
3	1	2	3	3	3	1	1	3	3	3	3	3	3	3	3	3	3	3	3	3	3	3	3	3	1	1	3	3	1	3	3	3	3	3	3	3	3	3	3	3	1	3	1	3	1	1	1	3	3
1	3	2	1	1	1	3	3	3	3	3	1	3	1	1	3	3	3	1	1	3	1	1	1	1	3	3	3	1	3	3	2	3	1	1	3	3	1	1	3	NA	3	3	3	3	3	3	3	1	3
3	3	2	1	1	NA	1	3	1	1	1	1	3	1	1	1	1	1	1	1	3	1	1	1	1	3	3	1	NA	3	1	1	1	1	3	3	1	1	1	3	NA	3	1	1	1	3	3	1	3	1
3	3	3	3	3	3	3	3	3	3	3	3	3	3	3	3	3	3	3	3	3	3	3	3	3	3	3	3	3	3	3	3	3	3	3	3	3	3	3	1	3	3	3	3	3	3	3	3	1	3
3	3	1	1	1	1	1	3	1	1	1	3	1	1	1	1	1	1	1	1	3	1	1	1	1	3	3	1	1	3	1	2	1	1	1	1	2	3	1	1	1	3	1	1	1	1	3	3	1	1
3	3	3	3	3	3	3	3	3	3	3	3	3	3	3	3	3	3	3	3	3	3	3	3	3	3	3	3	3	3	3	3	3	3	3	3	3	3	3	1	3	3	3	3	3	3	3	3	1	3
3	3	2	1	1	1	3	3	1	1	1	3	1	3	3	1	3	1	1	3	3	1	1	1	1	3	3	1	1	3	1	2	1	1	3	3	2	3	1	3	1	3	1	3	1	3	3	3	3	1
3	3	2	1	1	1	3	3	1	1	1	3	1	3	3	1	3	1	1	3	3	1	1	1	1	3	3	1	1	3	1	2	1	1	3	3	2	3	1	1	1	3	1	3	1	3	3	3	1	1
3	3	2	1	1	1	3	3	1	1	1	3	1	3	3	1	3	1	1	3	3	1	1	1	1	3	3	1	1	3	1	2	1	1	3	3	2	3	1	1	1	3	1	3	1	3	3	3	1	1
1	1	3	3	3	3	3	1	3	3	3	1	3	3	3	3	3	3	3	3	1	3	3	3	3	1	1	3	3	1	3	2	3	3	3	3	2	1	3	3	3	1	3	3	3	3	1	3	3	3
3	3	3	3	3	3	3	3	3	3	3	3	3	3	3	3	3	3	3	3	3	3	3	3	3	3	3	3	3	3	3	3	3	3	3	3	3	3	3	1	3	3	3	3	3	3	3	3	1	3
3	3	3	3	3	3	3	3	3	3	3	3	1	3	3	3	3	3	3	3	3	3	3	3	3	3	3	3	3	3	3	3	3	3	3	3	3	3	3	3	3	3	3	3	3	3	3	3	3	3
1	3	3	3	3	3	1	3	3	3	3	3	3	1	1	3	3	3	1	1	3	3	3	3	1	3	3	3	3	3	3	3	3	3	3	3	3	3	3	1	3	3	3	1	3	3	3	3	1	3
1	1	1	1	1	1	1	1	1	1	1	1	1	1	1	1	1	1	1	1	1	1	1	1	1	1	1	1	1	1	1	1	1	1	1	1	1	1	1	1	1	1	1	1	1	1	1	1	1	1
NA	1	1	1	1	1	1	1	1	1	1	1	1	1	1	1	1	1	1	1	1	1	1	1	1	1	1	1	1	1	1	1	1	1	1	1	1	1	1	1	1	1	1	1	1	1	1	1	1	1
3	3	3	3	3	3	3	3	3	3	3	3	3	3	3	3	3	3	3	3	3	3	3	3	3	3	3	3	3	3	3	3	3	3	3	3	3	3	3	3	3	3	3	3	3	3	3	3	3	3
1	3	2	1	1	3	3	3	1	1	1	3	1	3	3	1	3	1	1	3	3	1	1	1	1	3	3	1	NA	3	1	1	1	1	3	3	2	3	1	3	1	3	1	3	1	3	3	3	3	1
1	1	2	3	3	1	1	1	3	3	3	1	1	1	1	3	1	3	1	1	1	3	3	3	1	1	1	1	NA	1	3	3	3	3	NA	1	2	1	3	1	3	1	3	1	3	1	1	1	1	3
3	1	3	3	3	3	3	1	3	3	3	NA	3	1	3	3	3	3	3	1	1	3	3	3	3	1	1	3	NA	1	3	3	3	3	1	3	2	3	3	3	3	1	3	3	3	3	1	3	1	3
3	1	3	3	3	1	NA	1	3	3	3	1	NA	1	NA	3	3	3	3	1	1	3	3	3	3	1	1	NA	NA	1	3	3	3	3	1	3	2	3	3	3	3	1	3	NA	3	3	1	3	1	3
3	1	3	3	3	1	1	1	3	3	3	1	3	1	1	3	3	3	3	1	1	3	3	3	3	1	1	3	3	1	3	3	3	3	1	3	2	3	3	3	3	1	3	1	3	3	1	3	1	3
1	3	3	3	3	3	NA	3	3	3	3	3	3	3	NA	3	3	3	3	3	3	3	3	3	3	3	3	3	3	3	3	3	3	3	3	3	3	3	3	3	3	3	3	NA	3	3	3	3	3	3
3	3	3	3	3	3	3	3	3	3	3	3	3	3	3	3	3	3	3	3	3	3	3	3	3	3	3	3	3	3	3	3	3	3	3	3	3	3	3	3	3	3	3	3	3	3	3	3	3	3
3	3	3	3	3	3	3	3	3	3	3	3	1	3	3	3	3	3	3	3	3	3	3	3	3	3	3	1	NA	3	3	3	3	3	1	3	3	3	3	3	3	3	3	3	3	3	3	3	1	3
1	1	1	1	1	1	1	1	1	1	1	1	3	1	1	1	1	1	1	1	1	1	1	1	1	1	1	3	NA	1	1	1	1	1	3	1	1	1	1	1	1	1	1	1	1	1	1	1	3	1
3	3	1	1	1	1	3	3	1	1	1	3	3	1	3	1	1	1	1	1	3	1	1	1	1	3	3	3	NA	3	1	1	1	1	1	1	2	1	1	1	1	3	1	3	1	1	3	1	1	1
1	1	1	1	1	1	3	3	1	1	1	1	1	1	1	1	1	1	1	1	1	1	1	1	1	1	1	1	1	3	1	1	1	1	1	1	2	1	1	1	1	1	1	3	1	1	1	1	1	1
3	1	3	1	1	3	1	1	3	3	3	3	1	3	1	3	3	3	1	3	3	3	3	3	1	1	1	1	NA	1	3	3	3	3	3	1	3	3	3	1	3	1	1	1	3	1	1	1	1	3
3	3	1	1	1	3	1	1	1	1	1	1	3	3	3	1	1	1	1	3	1	1	1	1	1	3	3	3	1	1	1	1	1	1	1	1	2	1	1	1	1	3	1	1	1	1	3	1	3	1
3	1	3	3	3	3	3	3	3	3	3	3	1	3	1	3	3	3	3	3	3	3	3	3	3	1	1	1	3	3	3	3	3	3	3	3	3	3	3	3	3	1	3	3	3	3	2	3	1	3
2	1	2	2	2	1	2	2	2	2	2	2	1	1	1	2	2	2	1	1	2	2	2	2	1	1	1	1	2	2	2	2	2	2	2	2	2	2	2	2	2	1	2	2	2	2	1	2	1	2
1	3	1	1	1	1	1	1	1	1	1	1	3	1	3	1	1	1	1	1	1	1	1	1	1	NA	3	3	1	1	1	1	1	1	1	1	1	1	1	1	1	NA	1	1	1	1	3	1	3	1
1	3	1	1	1	1	1	3	3	3	3	1	3	3	3	3	1	3	3	3	1	1	1	1	3	3	3	3	NA	3	3	1	3	1	3	1	1	1	1	1	1	3	3	1	3	3	3	3	3	3
3	3	3	3	3	3	3	3	3	3	3	3	1	3	3	3	3	3	3	3	3	3	3	3	3	3	3	3	3	3	3	3	3	3	3	3	3	3	3	3	3	3	3	3	3	3	3	3	1	3
3	1	3	3	3	3	1	1	1	1	1	3	1	1	1	1	3	1	1	1	3	3	3	3	1	1	1	1	3	1	1	3	1	3	1	3	3	3	3	3	3	1	1	1	1	1	1	1	1	1
1	1	1	1	1	1	1	1	1	1	1	1	1	3	1	1	1	1	1	3	1	1	1	1	1	1	1	1	1	1	1	1	1	1	1	1	1	1	1	1	1	1	3	1	1	1	1	3	3	1
3	3	1	1	1	1	3	1	1	1	1	1	1	1	3	1	1	1	1	1	1	1	1	1	1	3	3	3	1	1	1	1	1	1	1	3	1	1	1	1	1	3	1	3	1	1	3	1	3	1
NA	2	3	3	3	3	3	3	3	3	3	3	3	3	2	3	3	3	3	3	3	3	3	3	3	NA	2	NA	3	3	3	3	3	3	3	2	3	3	NA	3	3	2	3	3	3	3	NA	3	3	3
3	3	1	1	1	1	1	1	1	1	1	1	1	1	3	1	1	1	3	1	1	1	1	1	3	3	3	3	1	1	1	1	1	1	1	3	1	1	1	1	1	NA	1	1	1	1	3	1	1	1
1	1	1	1	1	1	1	1	1	1	1	1	3	1	1	1	1	1	3	1	1	1	1	1	3	1	1	1	NA	1	1	1	1	1	1	1	1	1	1	1	1	1	1	1	1	1	1	1	3	1
1	1	3	3	3	3	3	3	3	3	3	1	1	3	1	3	3	3	1	3	3	3	3	3	1	1	1	1	NA	3	3	2	3	3	3	1	2	3	3	3	3	1	3	3	3	3	1	3	1	3
3	1	2	1	1	1	3	3	1	1	1	1	3	3	1	1	1	1	1	3	1	1	3	1	1	1	1	1	1	3	1	1	1	1	1	1	3	1	1	1	1	1	1	3	1	1	1	1	1	1
3	1	3	1	1	3	3	3	3	3	3	3	3	3	1	3	3	3	1	3	3	3	3	3	1	1	1	1	3	3	3	2	3	3	3	3	2	3	3	1	NA	1	3	3	3	3	1	3	1	3
3	1	3	1	1	3	3	3	3	3	3	3	3	3	3	3	3	3	1	3	3	3	3	3	1	1	1	1	3	3	3	2	3	3	3	3	3	3	3	1	NA	1	3	3	3	3	1	3	1	3
3	1	3	1	1	3	3	3	3	3	3	3	3	3	1	3	3	3	1	3	3	3	3	3	1	1	1	1	3	3	3	2	3	3	3	3	3	3	3	1	NA	1	3	3	3	3	1	3	1	3
1	1	1	1	1	1	1	1	1	1	1	3	1	1	1	1	1	1	1	1	1	3	1	1	1	1	1	1	1	1	1	1	1	3	3	1	2	1	1	1	1	1	1	1	1	1	1	1	1	1
1	1	2	3	3	1	1	1	1	1	1	3	1	1	3	1	1	1	1	1	1	3	3	1	1	1	1	1	1	1	1	2	1	3	3	1	2	1	1	1	NA	1	1	1	1	1	1	1	3	1
3	3	3	3	3	3	3	3	3	3	3	3	3	3	3	3	3	3	3	3	3	3	3	3	3	3	3	3	3	3	3	3	3	3	3	3	3	3	3	3	3	3	3	3	3	3	3	3	3	3
3	1	3	1	1	3	3	3	3	3	3	1	3	3	1	3	1	3	1	3	3	1	3	3	1	1	1	3	3	3	3	2	3	1	1	3	2	3	3	1	1	1	3	3	3	3	1	3	3	3
1	3	2	3	3	3	1	1	NA	1	1	3	1	3	3	1	3	NA	3	3	1	3	NA	1	3	3	3	NA	1	1	1	2	1	3	3	1	2	NA	NA	3	3	3	NA	1	1	1	3	3	3	1
3	1	3	3	3	3	3	3	3	3	3	1	3	3	3	3	1	3	1	3	3	1	3	3	1	1	1	3	3	3	3	2	3	1	1	3	2	3	3	1	3	1	3	3	3	3	1	3	3	3
3	3	3	1	1	3	3	3	3	3	3	3	3	3	1	3	3	3	3	3	NA	3	3	3	3	3	3	3	3	3	3	3	3	3	3	3	3	3	3	3	1	3	3	3	3	3	3	3	3	3
1	1	2	3	3	3	1	3	3	3	3	1	1	3	3	3	1	3	1	3	3	1	3	1	1	1	1	3	NA	3	3	2	1	1	1	3	2	3	1	1	3	1	1	1	3	3	1	3	3	3
3	1	2	1	1	1	1	1	1	1	1	1	1	1	1	1	1	1	1	1	1	1	1	3	1	1	1	1	1	1	1	1	3	1	1	1	1	1	3	1	1	1	3	1	1	1	1	1	1	1
1	3	2	3	3	3	1	1	1	1	1	3	1	3	3	1	1	1	1	3	3	3	3	1	1	3	3	3	NA	1	1	2	1	3	3	1	3	1	3	3	3	3	1	1	1	1	3	3	3	1
3	3	3	3	3	3	3	3	3	3	3	3	3	3	3	3	3	3	3	3	1	NA	3	3	3	3	3	NA	3	3	3	2	3	NA	NA	3	1	3	1	3	3	3	3	3	3	3	3	3	3	3
3	1	3	3	3	3	3	3	3	3	3	3	3	3	3	3	3	3	3	3	3	3	3	3	3	1	1	3	3	3	3	3	3	3	3	3	3	3	1	1	3	1	3	3	3	3	3	3	3	3
1	3	3	3	3	2	1	1	1	1	1	1	1	NA	3	1	1	1	1	2	3	1	1	3	1	3	3	2	NA	1	1	2	1	1	1	1	3	1	3	3	3	3	1	1	1	1	1	3	3	2
3	1	1	1	1	1	3	3	3	3	3	3	3	1	1	3	1	3	3	1	3	1	3	1	3	1	1	3	1	3	3	1	3	1	1	3	2	3	1	1	1	1	3	3	3	3	3	3	1	1
3	1	3	3	3	3	3	3	3	3	3	3	3	3	1	1	3	1	1	3	1	3	3	1	1	1	1	1	3	3	3	3	3	3	3	3	3	3	1	1	1	1	3	3	3	3	3	3	3	3
1	1	1	3	3	3	1	1	1	1	1	1	1	1	1	1	1	1	NA	1	NA	1	1	1	NA	1	1	NA	1	1	1	2	1	1	1	1	2	1	1	1	1	1	1	1	1	1	1	3	1	1
1	1	2	1	1	1	1	1	1	1	1	1	1	1	1	3	1	3	1	1	1	3	1	1	1	1	1	1	3	1	1	2	1	3	1	1	3	1	1	NA	1	1	1	1	1	1	3	1	1	1
3	3	2	3	3	3	3	3	3	3	3	3	3	3	3	1	3	1	3	3	3	1	3	3	3	3	3	3	1	3	3	3	3	1	3	3	2	3	3	1	NA	3	3	3	3	3	1	3	3	3
1	1	1	1	1	3	1	1	1	1	1	1	1	1	3	1	1	1	3	1	3	1	1	3	3	1	1	3	1	1	1	1	1	1	1	1	2	1	1	1	NA	1	1	1	1	1	1	1	1	1
3	1	2	1	1	3	1	1	3	3	3	1	1	3	3	1	3	1	3	3	3	3	3	3	3	1	1	3	3	1	3	2	3	3	1	3	3	3	1	3	NA	1	3	1	3	3	3	1	3	3
3	3	3	3	3	1	3	3	3	3	3	3	3	3	1	3	3	3	1	3	1	3	3	1	1	3	3	1	NA	3	3	3	3	3	3	3	2	3	3	3	1	3	3	3	3	3	3	3	3	3
3	1	2	1	1	3	3	1	3	3	3	3	3	3	3	1	3	1	3	3	3	1	3	3	3	1	1	3	NA	1	3	2	3	1	1	3	2	3	1	1	NA	1	3	3	3	3	3	1	3	3
3	1	2	1	1	1	3	1	3	3	3	3	3	3	1	1	3	1	1	3	1	1	3	1	1	1	1	1	1	1	3	2	3	1	1	3	1	3	1	1	1	1	3	3	3	3	3	1	3	3
3	1	2	1	1	1	3	1	3	3	3	3	3	3	NA	1	3	1	NA	3	NA	1	3	NA	NA	1	1	NA	1	1	3	2	3	1	1	3	1	3	1	1	1	1	3	3	3	3	3	1	3	3
3	3	3	3	3	3	3	3	3	3	3	3	3	3	NA	3	3	3	NA	3	NA	3	3	3	NA	3	3	NA	3	3	3	3	3	3	3	3	1	3	3	3	3	3	3	3	3	3	3	3	3	3
3	3	3	3	3	1	3	3	3	3	3	3	3	3	1	3	3	3	1	3	1	3	3	1	1	3	3	1	NA	3	3	3	3	3	3	3	2	3	3	3	1	3	3	3	3	3	3	3	3	3
3	1	3	1	1	3	3	1	3	3	3	3	3	3	3	1	3	1	3	3	3	3	3	3	3	1	1	3	3	1	3	2	3	3	1	3	3	3	1	3	3	1	3	3	3	3	3	1	3	3
3	1	3	1	1	3	3	1	3	3	3	3	3	3	3	1	3	1	3	3	3	3	3	3	3	1	1	3	3	1	3	2	3	3	1	3	3	3	1	3	3	1	3	3	3	3	3	1	3	3
3	1	2	1	1	3	3	1	3	3	3	3	3	3	3	1	3	1	3	3	3	1	3	3	3	1	1	3	NA	1	3	2	3	1	1	3	2	3	1	1	3	1	3	3	3	3	3	1	3	3
3	3	3	3	3	1	3	3	3	3	3	3	3	3	3	3	3	3	3	3	3	3	3	3	3	3	3	3	NA	3	3	3	3	3	3	3	3	3	3	3	1	3	3	3	3	3	3	3	3	3
1	1	1	1	1	3	1	1	1	1	1	1	1	1	3	1	1	1	3	1	3	1	1	3	3	1	1	3	NA	1	1	1	1	1	1	1	1	1	1	1	3	1	1	1	1	1	1	1	1	1
3	3	3	3	3	1	3	3	3	3	3	3	3	3	1	3	3	3	1	3	1	3	3	1	1	3	3	1	NA	3	3	3	3	3	3	3	3	3	3	3	1	3	3	3	3	3	3	3	3	3
3	3	3	3	3	1	3	3	3	3	3	3	3	3	1	3	3	3	1	3	1	3	3	1	1	3	3	1	2	3	3	3	3	3	3	3	3	3	3	3	1	3	3	3	3	3	3	3	3	3
3	3	3	3	3	3	3	3	3	3	3	3	3	3	3	3	3	3	3	3	3	3	3	3	3	3	3	3	3	3	3	3	3	3	3	3	3	3	3	3	3	3	3	3	3	3	3	3	3	3
3	1	2	3	3	3	3	3	3	3	3	3	3	3	3	3	3	3	3	3	3	1	3	3	3	1	1	3	1	3	3	3	3	1	3	3	1	3	1	1	3	1	3	3	3	1	3	3	3	3
1	3	2	3	3	3	1	3	1	1	1	1	1	3	3	3	3	3	3	3	3	3	3	3	3	3	3	3	3	3	1	3	1	3	3	1	3	3	3	3	3	3	1	1	1	3	3	3	1	1
3	1	2	1	1	1	3	1	3	3	3	3	3	1	1	1	1	1	1	1	1	1	1	1	1	1	1	1	1	1	3	1	3	1	1	3	1	1	1	1	1	1	3	3	3	1	1	1	3	3
1	3	2	1	1	3	1	1	1	1	1	1	1	1	3	1	1	1	3	1	3	3	1	3	3	3	3	3	3	1	1	1	1	3	1	1	3	1	3	3	NA	3	1	1	1	3	1	1	1	1
3	1	2	3	3	1	3	3	3	3	3	NA	3	3	1	3	NA	3	1	3	1	1	3	1	1	1	1	1	1	3	3	3	3	1	3	3	1	3	1	1	1	1	3	3	3	1	3	3	3	3
2	3	2	3	3	3	2	3	2	2	2	2	2	3	3	3	3	3	3	3	3	3	3	3	3	3	3	3	3	3	2	3	2	3	3	3	3	3	3	3	3	3	2	2	2	3	3	3	2	2
1	3	2	1	1	3	1	1	1	1	1	1	1	1	3	1	1	1	3	1	3	3	1	3	3	3	3	3	3	1	1	1	1	3	1	1	3	1	3	3	3	3	1	1	1	3	1	1	1	1
3	3	3	2	2	3	3	2	3	3	3	3	3	2	3	2	2	2	3	2	3	3	2	3	3	3	3	3	3	2	3	2	3	3	2	2	3	2	3	3	3	3	3	3	3	3	2	2	3	3
1	1	2	1	1	3	1	1	1	1	1	1	1	1	1	1	1	1	1	1	1	3	1	1	1	1	1	1	3	1	1	1	1	3	1	1	3	1	1	3	3	1	1	1	1	3	1	1	1	1
3	3	3	3	3	1	3	3	3	3	3	3	3	3	3	3	3	3	3	3	3	3	3	3	3	3	3	3	NA	3	3	3	3	3	3	3	2	3	3	3	1	3	3	3	3	3	3	3	3	3
1	1	2	1	1	3	1	1	1	1	1	1	1	1	1	1	1	1	1	1	1	3	1	1	1	1	1	1	3	1	1	1	1	3	1	1	3	1	1	3	3	1	1	1	1	3	1	1	1	1
1	1	1	1	1	1	1	1	1	1	1	1	1	1	3	1	1	1	3	1	3	1	1	3	3	1	1	3	1	1	1	1	1	1	1	1	1	1	1	1	1	1	1	1	1	1	1	1	1	1
3	3	2	1	1	1	3	3	3	3	3	3	3	1	1	1	3	NA	1	1	1	1	1	1	1	3	3	1	1	3	3	1	3	1	1	1	1	3	3	1	1	3	3	3	3	1	1	1	3	3
1	3	1	1	1	3	1	1	1	1	1	1	1	3	3	1	1	1	3	3	3	1	3	3	3	3	3	3	1	1	1	1	1	1	1	3	1	1	3	1	3	3	1	1	1	1	1	3	1	1
3	1	3	3	3	1	3	3	3	3	3	3	3	1	1	3	3	3	1	1	1	3	1	1	1	1	1	1	NA	3	3	3	3	3	3	1	2	3	1	3	NA	1	3	3	3	3	3	1	3	3
1	1	1	1	1	1	1	1	1	1	1	1	1	1	1	1	1	1	1	1	1	1	1	1	1	1	1	1	1	1	1	1	1	1	1	1	2	1	1	1	1	1	1	1	1	1	1	1	1	1
1	3	1	1	1	3	1	1	1	1	1	1	1	3	3	1	1	1	3	3	3	1	3	3	3	3	3	3	NA	1	1	1	1	1	1	3	2	1	3	1	NA	3	1	1	1	1	1	3	1	1
3	3	2	3	3	1	1	3	1	1	1	1	1	1	1	3	3	3	1	1	1	3	1	1	1	3	3	1	NA	3	1	3	3	3	3	1	2	3	3	3	3	3	3	1	1	3	1	1	3	3
1	3	2	3	3	3	1	3	3	3	3	3	1	3	3	1	1	1	3	3	3	1	3	1	3	3	3	3	3	3	3	1	1	1	3	3	3	1	3	3	3	3	1	1	3	3	3	1	1	1
3	1	2	1	1	1	3	3	1	1	1	1	3	1	1	3	3	3	1	1	1	3	1	3	1	1	1	1	NA	3	1	3	3	3	3	1	1	3	1	3	3	1	3	3	1	1	1	3	3	3
3	1	2	1	1	1	3	3	1	1	1	1	3	1	1	3	3	3	1	1	1	3	1	3	1	1	1	1	NA	3	1	3	3	3	3	1	1	3	1	3	3	1	3	3	1	1	1	1	3	3
1	3	3	3	3	3	3	3	3	3	3	3	3	3	3	1	1	1	3	3	3	1	3	1	3	3	3	3	3	3	3	1	1	1	3	3	3	1	3	3	2	3	1	3	3	3	3	3	1	1
1	3	2	1	1	3	1	1	3	3	3	3	1	1	3	1	1	1	3	1	3	1	3	1	3	3	3	3	1	1	3	1	1	1	1	1	3	1	3	1	1	3	1	1	3	1	1	1	1	1
3	2	2	3	3	1	3	1	3	3	3	1	3	1	3	3	3	3	3	1	1	3	1	3	1	2	2	1	3	1	3	2	3	3	1	3	1	3	2	3	NA	2	3	3	3	3	3	1	3	3
1	3	2	3	3	3	1	3	3	3	3	3	1	3	3	1	3	1	3	3	3	1	3	1	3	3	3	3	NA	3	3	2	1	1	3	3	3	3	3	3	3	3	1	1	3	1	3	3	1	1
3	1	2	3	3	1	3	1	3	3	3	1	3	1	3	3	3	3	3	1	1	3	1	3	1	1	1	1	3	1	3	2	3	3	1	3	1	3	1	3	1	1	3	3	3	3	3	1	3	3
3	1	2	3	3	1	3	1	3	3	3	1	3	1	3	3	3	3	3	1	1	3	1	3	1	1	1	1	3	1	3	2	3	3	1	3	1	3	1	3	1	1	3	3	3	3	3	1	3	3
3	1	2	1	1	1	3	1	1	1	1	1	3	1	3	3	3	3	3	1	1	3	1	3	1	1	1	1	3	1	1	2	3	3	1	1	1	3	1	3	1	1	3	3	1	3	1	1	3	3
3	1	2	1	1	1	3	1	1	1	1	1	3	1	1	3	1	3	1	1	1	3	1	3	1	1	1	1	NA	1	1	2	3	3	1	1	1	1	1	1	1	1	3	3	1	3	1	1	3	3
3	1	2	1	1	1	3	1	1	1	1	1	3	1	1	3	1	3	1	1	1	3	1	3	1	1	1	1	NA	1	1	2	3	3	1	1	1	1	1	1	NA	1	3	3	1	3	1	1	3	3
3	1	2	3	3	1	3	1	3	3	3	1	3	1	1	3	1	3	1	1	1	3	1	3	1	1	1	1	NA	1	3	2	3	3	1	3	1	1	1	1	1	1	3	3	3	3	3	1	3	3
1	1	1	1	1	1	1	3	1	1	1	1	1	1	1	1	1	1	1	1	1	1	1	1	1	1	1	1	NA	3	1	1	1	1	3	1	2	1	1	1	NA	1	1	1	1	1	1	1	1	1
3	3	3	3	3	3	3	1	3	3	3	3	3	3	3	3	1	3	3	3	3	3	3	3	3	3	3	3	NA	1	3	3	3	3	1	3	3	1	3	3	1	3	3	3	3	3	3	3	3	3
1	1	2	3	1	1	1	1	1	1	1	1	1	1	1	1	1	1	1	1	1	1	1	1	1	1	1	1	NA	1	1	1	1	1	1	1	1	1	1	1	3	1	1	1	1	1	1	3	1	3
1	1	1	1	1	1	1	1	1	1	1	1	1	1	3	1	1	1	1	1	1	1	1	1	1	3	3	1	NA	1	1	1	1	1	1	1	1	1	1	1	3	3	1	1	1	1	1	1	1	1
3	3	3	3	1	1	3	3	3	3	3	3	3	3	1	3	3	3	3	3	3	3	3	3	3	1	1	3	NA	3	3	3	3	3	3	3	2	3	3	3	NA	1	3	3	3	3	3	3	3	3
1	1	1	1	1	1	1	1	1	1	1	1	1	1	3	1	1	1	3	1	1	1	1	1	1	1	1	1	1	1	1	1	1	3	1	1	2	1	1	1	1	1	1	1	1	1	1	1	1	1
1	1	1	3	3	3	3	1	1	1	1	1	3	1	1	1	3	1	NA	1	3	1	1	1	1	1	1	1	NA	1	1	2	1	NA	1	1	1	1	3	3	3	1	1	3	1	1	1	3	1	1
3	3	3	1	1	1	1	3	3	3	3	3	1	3	3	3	1	3	3	3	1	3	3	3	3	3	3	3	NA	3	3	2	3	3	3	3	3	3	1	1	1	3	3	1	3	3	3	1	3	3
3	3	1	1	1	1	1	3	3	3	3	1	1	1	1	1	1	1	1	1	1	3	3	3	3	3	3	1	1	3	3	1	3	1	3	1	2	3	1	1	1	3	1	1	3	1	1	1	1	1
1	3	3	3	3	3	3	3	1	1	1	3	3	3	1	1	3	1	3	3	1	3	3	3	1	3	3	1	3	3	1	2	3	3	3	3	2	3	3	3	3	3	3	3	1	1	3	3	1	3
3	3	3	3	3	3	3	3	1	1	1	3	3	3	3	3	3	3	3	3	1	3	1	3	1	3	3	1	3	3	1	2	3	3	3	3	NA	3	3	3	3	3	3	3	1	1	3	3	3	3
3	3	3	3	3	3	3	3	1	1	1	3	3	3	3	1	3	1	3	3	1	3	1	3	1	3	3	1	3	3	1	2	3	3	3	3	1	3	3	3	3	3	3	3	1	1	1	3	3	3
1	1	3	3	3	3	3	1	1	1	1	3	3	3	1	3	3	3	3	3	3	3	3	3	3	1	1	3	3	1	1	3	1	3	3	3	3	1	1	3	3	1	3	3	1	3	3	3	1	3
1	1	2	1	1	1	3	1	1	1	1	1	3	1	1	3	1	3	1	1	3	1	3	1	3	1	1	3	NA	1	1	1	1	1	1	3	3	1	1	1	NA	1	1	3	1	1	3	1	1	3
3	3	2	3	3	3	1	3	3	3	3	3	1	3	3	1	3	1	3	3	1	3	3	3	3	3	3	3	NA	3	3	3	3	3	3	1	2	3	3	3	3	3	3	1	3	3	1	3	3	3
3	3	3	3	3	3	3	3	3	3	3	3	3	3	3	3	3	3	3	3	1	3	3	3	3	3	3	3	NA	3	3	3	3	3	3	3	1	3	3	3	3	3	3	3	3	3	3	3	3	3
3	3	3	3	3	3	3	3	3	3	3	3	3	3	3	3	3	3	3	3	3	3	3	3	3	3	3	3	3	3	3	3	3	3	3	3	3	3	3	3	3	3	3	3	3	3	3	3	3	3
1	1	1	1	1	1	1	1	1	1	1	1	1	1	1	1	3	1	3	1	1	1	3	1	3	1	1	3	NA	1	1	1	1	1	3	1	2	1	1	3	3	1	1	1	1	1	1	1	1	3
3	3	2	1	3	3	1	3	3	3	3	3	1	1	3	3	3	3	3	1	3	3	3	3	3	3	3	3	3	3	3	3	3	3	3	1	3	3	3	3	3	3	3	1	3	3	1	1	3	3
3	3	2	3	3	3	3	3	3	3	3	1	3	3	3	3	3	3	1	3	3	3	3	3	3	3	3	3	NA	3	3	3	3	3	3	3	2	3	3	3	3	3	3	3	3	3	3	3	3	3
1	1	1	1	1	3	1	1	1	1	1	1	1	1	3	1	3	1	3	1	1	1	1	1	1	1	1	1	1	1	1	1	1	1	1	1	2	1	1	1	1	1	1	1	1	1	1	1	1	1
3	3	3	3	3	1	3	3	3	3	3	3	3	3	1	3	1	3	1	3	3	3	3	3	3	3	3	3	3	3	3	3	3	3	3	3	2	3	3	3	3	3	3	3	3	3	3	3	3	3
3	3	3	3	3	1	3	3	3	3	3	3	3	3	3	3	1	3	3	3	3	3	3	3	3	3	3	3	3	3	3	3	3	3	3	3	2	3	3	3	3	3	3	3	3	3	3	3	3	3
1	1	2	1	1	1	3	3	1	1	1	2	3	1	1	1	1	1	1	1	1	1	2	1	2	1	1	2	3	3	1	1	1	1	3	1	1	1	1	3	3	1	1	3	1	1	1	3	1	1
3	1	1	1	1	1	1	1	1	1	1	1	1	1	1	3	3	3	1	1	1	3	1	3	1	1	1	1	1	1	1	3	3	3	1	1	2	1	1	1	1	1	3	1	1	1	1	1	3	3
1	1	2	1	1	1	3	3	1	1	1	2	3	1	1	1	1	1	1	1	1	1	2	1	2	1	1	2	3	3	1	1	1	1	3	1	1	1	1	3	3	1	1	3	1	1	1	1	1	1
3	3	3	3	3	1	3	3	3	3	3	NA	3	3	3	3	3	3	3	3	3	3	3	3	NA	3	3	3	NA	3	3	3	3	3	3	3	3	3	3	3	3	3	3	3	3	3	3	3	3	3
3	1	1	1	1	1	1	1	1	1	1	1	1	1	1	3	3	3	1	1	1	3	1	3	1	1	1	1	1	1	1	3	3	3	1	1	2	1	1	1	1	1	3	1	1	1	1	1	3	3
3	1	1	1	1	1	1	1	1	1	1	1	1	1	1	3	3	3	1	1	1	3	1	3	1	1	1	1	1	1	1	3	3	3	1	1	2	1	1	1	1	1	3	1	1	1	1	1	3	3
1	1	3	1	1	3	3	3	1	1	1	3	3	1	1	1	1	1	1	1	1	1	3	1	3	1	1	3	3	3	1	1	1	1	3	1	1	1	1	3	NA	1	1	3	1	1	1	1	1	1
1	1	1	1	1	1	1	1	1	1	1	1	1	1	1	1	1	1	1	1	1	1	1	1	1	1	1	1	1	1	1	1	1	1	1	1	2	1	1	1	1	1	1	1	1	1	1	1	1	1
1	1	1	1	1	1	1	1	1	1	1	1	1	1	1	1	1	1	1	1	1	1	1	3	1	3	1	1	NA	1	1	1	1	3	1	1	2	1	1	1	1	1	1	1	3	1	1	1	1	1
3	3	3	3	3	3	3	3	3	3	3	3	3	3	3	3	3	3	3	3	3	3	3	1	3	1	3	3	3	3	3	3	1	1	3	3	3	3	3	3	3	3	3	3	1	3	1	3	3	3
1	3	2	1	1	1	3	3	1	1	1	3	3	3	1	3	3	1	3	3	3	3	1	3	1	1	3	1	1	3	1	3	1	1	3	3	1	1	1	1	1	3	1	3	3	3	1	3	3	3
1	3	3	1	3	3	3	3	1	1	1	3	3	3	3	3	3	1	3	3	3	3	1	1	1	3	3	1	NA	3	1	3	3	3	3	3	3	1	1	3	NA	3	1	3	3	3	3	3	3	3
1	3	3	1	3	3	3	3	1	1	1	3	3	3	3	3	3	1	3	3	3	3	1	1	1	3	3	1	1	3	1	3	1	3	3	3	NA	1	1	1	3	3	3	3	1	1	1	3	3	3
1	1	2	1	1	1	3	3	1	1	1	3	3	3	1	3	3	1	3	3	3	3	1	1	1	3	3	1	1	3	1	3	3	3	3	3	2	1	1	3	1	3	1	3	3	3	1	3	3	3
3	3	3	3	3	3	3	3	3	3	3	3	3	3	3	3	3	3	3	3	3	3	3	3	3	3	3	3	3	3	3	3	3	3	3	NA	1	3	3	1	3	3	3	3	3	3	3	3	3	3
3	3	2	3	3	3	1	1	3	3	3	1	1	1	3	1	1	3	1	1	1	1	3	3	3	1	1	3	NA	1	3	1	1	1	1	1	1	1	1	3	3	1	3	1	1	1	3	1	1	1
1	3	3	3	3	3	3	3	1	1	1	3	3	3	3	3	3	1	3	3	3	3	1	1	1	3	3	1	NA	3	1	3	3	3	3	3	3	3	3	1	3	3	3	3	3	3	1	3	3	3
NA	3	2	3	3	3	1	1	1	1	1	1	1	1	3	1	1	1	1	1	1	1	1	1	1	1	1	1	1	1	1	1	1	1	1	3	3	1	1	1	3	1	3	1	1	1	1	1	1	1
3	1	3	3	3	3	3	3	3	3	3	3	3	3	3	3	3	3	3	3	3	3	3	3	3	3	3	3	3	3	3	3	3	3	3	3	3	3	3	1	3	3	1	3	3	3	1	3	3	3
1	1	3	3	3	3	3	3	1	1	1	3	3	3	3	3	3	3	3	3	3	1	3	3	3	3	3	3	3	3	1	3	3	3	3	3	2	3	3	3	3	3	1	3	3	3	3	3	3	3
3	3	1	1	1	1	1	1	3	3	3	1	1	1	1	1	1	3	1	1	1	3	3	3	3	1	1	3	NA	1	3	1	1	1	1	1	3	1	1	1	1	1	3	1	1	1	1	1	1	1
3	3	2	1	1	1	3	3	3	3	3	3	3	3	1	3	3	3	3	3	3	3	3	3	3	3	3	3	NA	3	3	3	3	3	3	1	3	1	1	1	1	3	3	3	3	3	3	3	3	1
1	1	3	3	3	3	3	3	1	1	1	3	3	3	3	3	3	1	3	3	3	1	1	1	1	3	3	1	NA	3	1	3	3	3	3	3	1	3	3	3	NA	3	1	3	3	3	3	3	3	3
3	3	2	3	3	3	1	1	3	3	3	1	1	1	3	1	1	3	1	1	1	3	3	3	3	1	1	3	3	1	3	1	1	1	1	3	3	3	3	3	3	1	3	1	1	1	1	1	1	3
1	1	2	3	3	3	1	1	1	1	1	1	1	1	3	1	1	1	1	1	1	1	1	1	1	1	1	1	NA	1	1	1	1	1	1	3	1	3	3	3	3	1	1	1	1	1	1	1	1	3
1	1	2	1	1	1	3	3	1	1	1	3	3	3	1	3	3	1	3	3	3	1	1	1	1	3	3	1	1	3	1	3	3	3	3	1	1	1	1	1	1	3	1	3	3	3	3	3	3	1
1	1	3	3	3	3	3	3	1	1	1	3	3	3	3	3	3	1	3	3	3	1	1	1	1	3	3	1	NA	3	1	3	3	3	3	3	1	3	3	3	3	3	1	3	3	3	3	3	3	3
3	3	1	1	1	1	1	1	3	3	3	1	1	1	1	1	1	3	1	1	1	3	3	3	3	1	1	3	NA	1	3	1	1	1	1	1	3	1	1	1	NA	1	3	1	1	1	1	1	1	1
3	3	3	3	3	3	3	3	3	3	3	3	3	3	3	3	3	3	3	3	3	3	3	1	3	1	3	3	3	3	3	3	3	1	3	3	2	3	3	3	3	3	3	3	1	3	3	3	3	3
3	3	3	3	3	3	3	3	3	3	3	3	3	3	3	3	3	NA	3	3	3	3	3	2	3	2	3	3	3	3	3	3	3	2	NA	3	3	3	3	3	3	NA	3	3	2	3	3	3	3	3
1	1	1	1	1	1	1	1	1	1	1	1	1	1	1	1	1	1	1	1	1	1	1	1	1	1	1	1	1	1	1	1	1	1	1	1	1	1	1	1	1	1	1	1	1	1	1	1	1	1
3	3	3	1	1	1	3	3	3	3	3	3	3	3	3	3	3	1	3	3	3	3	1	1	1	1	3	1	1	3	3	3	1	1	3	3	1	3	1	1	1	3	1	3	1	3	1	3	3	1
1	1	1	3	3	3	1	1	1	1	1	1	1	1	1	1	1	3	1	1	1	1	3	1	3	3	1	3	3	1	1	1	3	3	1	1	3	1	3	3	3	1	3	1	3	1	3	1	1	3
1	1	1	1	3	3	1	1	1	1	1	1	1	1	1	1	1	3	1	1	1	1	3	1	3	3	1	3	NA	1	1	1	3	3	1	1	3	1	1	3	3	1	3	1	1	1	3	1	1	3
1	1	1	3	3	3	1	1	1	1	1	1	1	1	1	1	1	3	3	1	1	1	3	1	3	1	1	3	3	1	1	1	3	1	3	1	3	1	3	3	3	1	3	1	3	1	3	1	1	3
3	3	3	3	3	3	3	3	3	3	3	3	3	3	3	3	3	3	3	3	3	3	3	3	3	3	3	3	3	3	3	3	3	3	3	3	2	3	3	3	3	3	3	3	3	3	3	3	3	3
1	1	1	3	1	1	1	1	1	1	1	1	1	1	1	1	1	1	1	1	1	1	1	1	1	1	1	1	3	1	1	1	1	1	1	1	1	1	3	1	1	1	1	1	1	1	1	1	1	1
3	3	3	1	1	1	3	3	3	3	3	3	3	3	3	3	3	1	1	3	3	3	1	1	1	1	3	1	1	3	3	3	1	1	3	3	1	3	1	1	1	3	1	3	3	3	1	3	3	1
3	3	3	1	1	1	3	3	3	3	3	3	3	3	3	3	3	3	3	3	3	3	3	3	3	3	3	3	NA	3	3	3	3	3	3	3	1	3	1	3	1	3	1	3	3	3	1	3	1	1
1	1	3	3	1	1	1	1	1	1	1	3	1	1	3	1	1	1	1	1	1	1	1	3	1	3	3	1	3	1	1	1	1	3	3	1	1	1	3	1	1	3	1	1	1	1	1	1	1	1
3	3	3	3	3	3	3	3	3	3	3	3	3	3	3	3	3	3	3	3	3	1	3	3	3	3	3	3	3	3	3	3	3	3	3	3	3	3	3	3	3	3	3	3	3	3	1	3	1	3
1	1	2	1	1	1	1	1	1	1	1	1	1	1	3	1	1	3	1	1	1	3	3	1	3	1	1	3	NA	1	1	1	3	1	3	1	3	1	3	1	1	1	1	1	1	1	3	1	3	1
3	3	2	3	1	1	3	3	3	3	3	3	3	3	1	3	3	1	3	3	3	1	1	3	1	1	3	1	3	3	3	2	1	1	1	1	1	3	3	1	1	3	1	3	3	3	3	3	3	3
3	3	NA	1	3	3	1	3	3	3	3	1	1	1	3	3	1	3	3	1	3	3	3	3	3	3	3	3	NA	3	3	NA	3	3	3	3	2	1	3	3	3	3	3	1	3	1	3	3	1	1
3	3	3	3	1	1	3	3	3	3	3	3	3	3	3	1	3	3	3	3	3	1	3	3	3	3	3	3	1	3	3	3	3	3	1	3	2	3	1	1	NA	3	1	3	3	3	1	3	3	3
1	1	2	3	3	3	3	1	1	1	1	3	3	3	1	1	3	1	1	3	1	1	1	1	1	1	1	1	NA	1	1	2	1	1	1	1	3	3	1	3	3	1	1	3	1	3	1	1	3	3
3	3	3	3	2	2	3	3	3	3	3	3	3	3	3	3	3	3	3	3	3	3	3	3	3	3	3	3	3	3	3	3	3	3	3	3	2	3	3	2	2	3	3	3	3	3	3	3	3	3
1	1	2	3	3	3	3	1	1	1	1	3	3	3	1	1	3	1	1	3	1	1	1	1	1	1	1	1	1	1	1	2	1	1	3	1	3	3	1	3	NA	1	1	3	1	3	1	1	3	3
1	1	2	3	3	3	3	1	1	1	1	3	3	3	1	1	NA	1	1	3	1	1	1	1	1	1	1	1	1	1	1	2	1	1	3	1	3	3	1	1	1	1	1	3	1	3	1	1	3	NA
3	3	3	3	1	1	3	3	3	3	3	3	3	3	3	3	3	3	3	3	3	3	3	3	3	3	3	3	3	3	3	3	3	3	3	3	1	3	3	3	3	3	3	3	3	3	3	3	3	3
1	1	2	3	3	3	3	1	1	1	1	3	3	3	1	3	3	1	1	3	1	3	1	1	1	1	1	1	3	1	1	2	1	1	3	1	3	3	3	1	1	1	3	3	1	3	3	1	3	3
NA	3	3	3	1	1	3	3	3	3	3	3	3	3	3	3	3	3	3	3	3	3	3	3	3	3	3	3	3	3	3	3	3	3	3	3	1	3	3	3	3	3	3	3	3	3	3	3	3	3
3	3	2	1	1	1	1	3	3	3	3	1	1	2	3	1	1	3	3	1	3	1	3	3	3	3	3	3	1	3	3	2	3	3	1	3	1	1	1	3	3	3	2	1	3	2	1	3	2	1
1	1	2	3	3	3	3	1	1	1	1	3	3	3	1	1	3	1	1	3	1	1	1	1	1	1	1	1	1	1	1	2	1	1	1	1	3	3	1	1	1	1	1	3	1	3	1	1	3	3
3	3	2	2	2	2	2	3	3	3	3	2	2	2	3	3	2	3	3	2	3	3	3	3	3	3	3	3	3	3	3	2	3	3	3	3	2	2	3	3	3	3	3	2	3	2	3	3	2	2
3	3	3	3	3	3	3	3	3	3	3	3	3	3	3	1	3	3	3	3	3	1	3	3	3	3	3	3	1	3	3	3	3	3	1	3	3	3	1	3	3	3	1	3	3	3	1	3	3	3
1	1	1	3	3	3	3	1	1	1	1	1	3	3	1	1	3	3	1	3	3	1	3	3	3	1	1	3	3	1	1	2	3	1	3	1	3	3	3	3	3	1	1	3	1	3	3	1	3	3
1	1	1	1	1	1	1	1	1	1	1	1	1	1	1	1	1	1	1	1	1	1	1	1	1	1	1	1	1	1	1	1	1	1	1	1	1	1	1	1	1	1	1	1	1	1	1	1	1	1
1	1	1	1	3	3	1	1	1	1	1	1	1	1	1	3	1	3	1	1	1	3	3	1	3	1	1	3	NA	1	1	3	3	1	3	1	3	1	3	3	3	1	3	1	1	1	3	1	1	1
1	1	1	1	3	3	1	1	1	1	1	1	1	1	1	3	1	3	1	1	1	3	3	1	3	1	1	3	3	1	1	3	3	1	3	1	3	1	3	3	3	1	3	1	1	1	3	1	1	1
3	3	3	3	1	1	3	3	3	3	3	3	3	3	3	1	3	1	3	3	3	1	1	3	1	3	3	1	1	3	3	1	1	3	1	3	1	3	1	1	1	3	1	3	3	3	1	3	3	3
1	1	1	1	3	3	1	1	1	1	1	1	1	1	1	3	1	3	1	1	1	3	3	1	3	1	1	3	3	1	1	3	3	1	3	1	3	1	3	3	3	1	3	1	1	1	3	1	1	1
3	3	3	3	1	1	3	3	3	3	3	3	3	3	3	1	3	1	3	3	3	1	1	3	1	3	3	1	1	3	3	1	1	3	1	3	1	3	1	1	1	3	1	3	3	3	1	3	3	3
1	1	1	1	3	3	1	1	1	1	1	1	1	1	1	3	1	3	1	1	1	3	3	1	3	1	1	3	3	1	1	3	3	1	3	1	3	1	3	3	3	1	3	1	1	1	3	1	1	1
1	1	1	1	3	3	1	1	1	1	1	1	1	1	1	3	1	3	1	1	1	3	3	1	3	1	1	3	3	1	1	3	3	1	3	1	3	1	3	3	3	1	3	1	1	1	3	1	1	1
3	3	3	3	3	3	3	3	3	3	3	3	3	3	3	3	3	3	3	3	3	3	3	3	3	3	3	3	3	3	3	3	3	3	3	3	3	3	3	3	3	3	3	3	3	3	3	3	3	3
3	3	3	3	1	1	3	3	3	3	3	3	3	3	3	1	3	1	3	3	3	1	1	3	1	3	3	1	1	3	3	1	1	3	1	3	1	3	1	1	1	3	1	3	3	3	1	3	3	3
3	3	3	3	1	1	3	3	3	3	3	3	3	3	3	3	3	NA	3	3	3	1	NA	3	NA	3	1	NA	NA	3	3	1	NA	3	3	3	1	3	1	1	1	1	1	3	3	3	1	3	3	3
1	1	1	1	3	3	1	1	1	1	1	1	1	1	1	3	1	3	1	1	1	3	3	1	3	1	1	3	NA	1	1	3	3	1	1	1	3	1	3	3	3	1	3	1	1	1	1	1	1	1
1	1	2	1	1	1	1	1	1	1	1	1	1	1	3	1	1	3	1	1	1	1	3	1	3	1	1	3	1	1	1	2	3	1	1	1	2	1	1	1	1	1	1	1	1	1	1	1	1	1
1	1	2	1	3	3	1	1	1	1	1	1	1	1	3	3	1	3	1	1	1	3	3	1	3	1	1	3	1	1	1	3	3	1	1	1	3	1	1	3	3	1	3	1	1	1	1	1	1	1
1	1	2	1	3	3	1	1	1	1	1	1	1	1	3	3	1	3	1	1	1	1	3	1	3	1	1	3	1	1	1	3	3	1	1	1	1	1	1	1	3	1	3	1	1	1	1	1	1	1
3	3	2	3	1	1	3	3	3	3	3	3	3	3	1	1	3	3	3	3	3	3	3	3	3	3	3	3	1	3	3	2	3	3	3	3	3	3	1	3	1	3	1	3	3	3	3	3	3	3
3	3	2	3	1	1	3	3	3	3	3	3	3	3	1	1	3	3	3	3	3	3	3	3	3	3	3	3	1	3	3	2	3	3	3	3	3	3	1	3	1	3	1	3	3	3	3	3	3	3
3	3	2	3	1	1	3	3	3	3	3	3	3	3	1	1	3	3	3	3	3	3	3	3	3	3	3	3	1	3	3	2	3	3	3	3	2	3	1	3	1	3	1	3	3	3	3	3	3	3
3	3	3	3	3	3	3	3	3	3	3	3	3	3	3	3	3	3	3	3	3	3	3	3	3	3	3	3	3	3	3	3	3	3	3	3	3	3	3	3	3	3	3	3	3	3	3	3	3	3
3	1	2	1	1	1	1	1	NA	1	1	3	1	1	3	3	1	3	3	1	1	1	3	1	3	3	3	3	1	1	1	2	3	3	1	1	2	3	1	1	3	3	1	1	1	1	1	1	1	1
1	3	2	3	3	3	3	3	3	3	3	1	3	3	1	1	3	1	1	3	3	3	1	3	1	3	3	1	1	3	3	2	1	3	3	3	1	1	1	1	1	3	3	3	3	3	3	3	3	3
3	3	3	3	3	3	1	3	3	3	3	3	1	3	3	3	1	3	3	3	1	1	3	1	3	3	3	3	3	3	3	3	3	3	1	3	3	3	3	3	3	3	1	1	3	1	1	3	1	3
1	3	1	3	3	3	1	3	1	1	1	1	1	3	1	1	1	1	1	3	1	1	1	1	1	1	1	1	1	3	1	2	1	1	1	3	1	1	1	1	3	1	1	1	3	1	1	3	1	3
1	1	1	1	1	1	1	1	1	1	1	1	1	1	1	3	1	1	3	1	1	1	1	1	1	1	1	1	NA	1	1	1	1	1	1	1	1	1	1	1	1	1	1	1	1	1	1	1	1	1
1	3	3	3	3	3	3	3	3	3	3	3	3	3	1	1	3	1	1	3	3	3	1	3	1	3	3	1	1	3	3	2	1	3	3	3	2	1	1	1	3	3	3	3	3	3	3	3	3	3
1	3	3	3	3	3	3	3	3	3	3	3	3	3	3	3	3	1	3	3	3	3	1	3	1	3	3	1	NA	3	3	3	3	3	3	3	2	1	NA	1	3	3	3	3	3	3	3	3	3	3
1	1	1	1	1	1	1	1	1	1	1	1	1	1	3	1	1	1	1	1	1	1	1	1	1	1	1	1	NA	1	1	2	3	1	1	1	1	1	1	1	1	1	1	1	1	1	1	1	1	1
3	3	2	3	3	3	3	1	1	1	1	3	3	3	3	3	3	3	3	3	3	3	3	3	3	1	3	3	3	1	1	3	3	1	3	3	2	3	1	3	3	3	3	3	1	3	3	3	3	3
3	3	2	3	1	1	3	3	3	3	3	3	3	3	1	3	1	3	3	3	3	3	3	3	3	3	3	3	3	3	3	2	3	3	1	3	3	3	3	3	1	3	3	3	3	3	3	3	1	1
1	1	1	1	1	1	1	3	3	3	3	1	1	1	1	3	1	1	1	1	1	1	1	1	1	3	1	1	1	3	3	2	1	3	1	1	3	1	3	1	1	1	3	1	3	1	3	1	1	1
1	1	1	1	1	1	3	1	1	1	1	1	3	1	1	1	3	1	1	1	1	1	1	1	1	1	1	1	1	1	1	2	1	1	1	1	1	3	1	1	1	1	1	3	1	1	1	1	1	1
1	1	1	1	1	1	3	1	1	1	1	3	3	1	1	1	3	3	3	1	3	1	3	1	3	1	3	3	1	1	1	2	3	1	1	1	1	3	1	1	1	3	1	3	1	1	1	1	1	1
1	3	3	1	3	3	3	3	3	3	3	3	3	3	3	3	1	1	3	3	1	3	1	1	1	3	1	1	NA	3	3	3	1	3	1	3	1	1	3	1	3	1	3	3	3	3	1	3	3	3
1	3	3	1	3	3	1	3	3	3	3	2	1	3	3	2	1	1	1	3	1	3	1	1	1	3	1	1	NA	3	3	2	1	3	1	3	1	1	3	3	1	1	3	1	3	3	1	2	2	3
1	1	2	1	1	1	1	1	1	1	1	1	1	1	1	1	1	1	1	1	1	1	1	1	1	1	1	1	1	1	1	2	1	1	1	3	2	1	1	3	3	1	1	1	1	3	1	3	1	1
3	1	2	1	1	1	1	1	1	1	1	1	1	1	1	1	1	1	1	1	1	1	1	2	1	1	1	1	1	1	1	1	1	1	1	1	2	1	1	2	1	1	1	1	1	1	NA	1	1	2
3	1	1	3	1	1	3	1	3	3	3	1	3	1	1	1	3	3	1	1	3	3	3	3	3	3	3	3	1	1	3	1	3	3	3	1	3	3	1	1	3	3	3	3	3	3	3	1	1	3
1	3	2	3	3	3	3	3	3	3	3	3	3	3	3	3	3	3	3	3	3	3	3	1	3	3	3	3	NA	3	3	2	3	3	3	1	2	3	3	1	3	3	3	3	3	3	3	1	3	3
3	1	3	1	3	1	1	1	3	3	3	1	1	3	1	1	1	1	1	3	1	3	1	3	1	3	1	1	NA	1	3	1	1	3	1	1	2	3	1	1	3	1	3	1	3	3	1	3	1	1
[truncated: 43,998 more rows]
[truncated: 351 more columns]
